# Supplementary material for: SLAMF8 Participates in Acute Renal Transplant Rejection via TLR4 Pathway on Pro-Inflammatory Macrophages
Source: Front Immunol. 2022 Apr 1;13:846695. doi: 10.3389/fimmu.2022.846695 (PMC9012444; doi:10.3389/fimmu.2022.846695)
Supplement: Supplementary Table 1 — DEGs in GSE138043. [file Table_1.xlsx]

## Sheet: suppl.table1
Gene	log2FoldChange	pvalue	padj
PER3	-0.506078	0.00011211	0.00779
PIK3CD	0.238621	0.000142966	0.0082746
APITD1	-0.424594	0.00319516	0.0408377
TNFRSF1B	0.304589	3.22e-05	0.00497186
DNAJC16	-0.379039	0.000315884	0.012012
C1QC	0.612519	0.00452907	0.0495367
C1QB	0.522934	0.00412343	0.0470704
CLIC4	-0.64319	0.000287727	0.0114312
SH3BGRL3	0.524719	0.00370947	0.0444216
CD52	1.14666	0.00369809	0.044385
GPR3	0.268751	0.00337619	0.0421026
STX12	-0.421334	0.00158538	0.0270169
C1orf38	0.318311	0.000356193	0.0127602
ATPIF1	-0.458819	0.000120232	0.00791159
LCK	0.50203	6.52e-06	0.00335221
ZMYM4	-0.399105	0.00419994	0.0474672
ZMPSTE24	-0.609016	0.000250137	0.0106859
SMAP2	0.555234	0.00428509	0.0480942
PPCS	-0.693416	0.00199004	0.0306865
RNF11	-0.530647	0.000322412	0.0120175
OSBPL9	-0.492313	0.000215458	0.0100259
ZFYVE9	-0.446262	0.000869695	0.0191708
ZYG11B	-0.441545	0.00138648	0.0249581
ZYG11A	-0.550088	0.00134458	0.0246488
SCP2	-0.593798	0.00113039	0.0221038
DIO1	-0.934429	0.000694012	0.0169341
PRKAA2	-0.793727	3.16e-07	0.00133238
FGGY	-0.543004	0.00174767	0.0283473
ANGPTL3	-1.20471	3.51e-05	0.00497186
CACHD1	-0.362035	0.00237754	0.0342532
RAVER2	-0.298617	0.00432731	0.0483012
DNAJC6	-0.492735	0.000580932	0.015611
LEPR	-0.373665	0.00337247	0.0420874
PDE4B	0.437125	0.000928758	0.0197507
GADD45A	-0.479724	0.00161642	0.027348
CTH	-0.713892	1.42e-05	0.00435239
FPGT	-0.502821	0.000279175	0.0113778
TNNI3K	-0.486703	0.00142758	0.0254491
ACADM	-0.802157	0.000321552	0.012012
RABGGTB	-0.659039	0.00044485	0.0138921
CCDC55	-0.5547	8.93e-05	0.00709615
GIPC2	-0.726028	0.000137103	0.0082746
WDR63	-0.314746	0.000669838	0.016651
PKN2	-0.508767	0.00309487	0.0401425
LRRC8C	0.506686	0.00383593	0.0452303
ABCD3	-0.731264	0.000175083	0.00912807
SLC44A3	-0.617072	0.000693015	0.0169341
SNX7	-0.49853	0.000966592	0.0202996
SLC35A3	-0.615266	6.94e-05	0.00636497
HIAT1	-0.479244	0.00454899	0.0496285
RTCD1	-0.513124	0.00279066	0.0376962
STXBP3	-0.629339	0.00170272	0.0280015
KIAA1324	0.266313	0.00294692	0.038877
CHI3L2	0.33074	0.00447369	0.0493392
C1orf88	-0.541736	0.000763496	0.0177816
ATP5F1	-0.463719	0.00148866	0.0260478
C1orf162	0.938229	0.00129126	0.0240384
CD2	1.07833	0.000659653	0.0165995
CD101	0.292989	0.000585448	0.015611
MAN1A2	-0.459822	0.00199309	0.0307056
HAO2	-1.15573	0.000309959	0.0119218
PDZK1	-0.838824	0.00223646	0.0330093
VPS45	-0.392913	0.00341015	0.0423697
ANXA9	-0.486377	0.000912879	0.0195
SNX27	-0.45014	0.00095618	0.0201574
ATP8B2	0.361568	0.000290597	0.0114643
DCST1	0.188811	0.00276385	0.0374856
ADAM15	0.203468	0.00379784	0.0450497
EFNA1	-0.332079	7.51e-05	0.00646677
RHBG	-0.312063	0.00198496	0.0306865
CD1D	0.298445	0.00346278	0.042647
PYHIN1	0.756212	0.000176315	0.00912807
DARC	0.294906	0.00424365	0.0477694
FCRL6	0.516295	0.000317644	0.012012
SLAMF8	0.753273	0.000321252	0.012012
SLAMF7	1.23615	3.18e-05	0.00497186
LY9	0.514557	2.33e-05	0.00456635
NIT1	-0.394903	0.00417588	0.0473329
HSPA6	0.240936	0.00039042	0.0132109
MGST3	-0.469044	0.000179186	0.00919622
RCSD1	0.308327	0.000237483	0.0105095
ATP1B1	-0.601782	3.51e-06	0.00257362
BLZF1	-0.470119	0.00118013	0.0227992
FMO1	-0.957407	0.000241545	0.0105095
FMO4	-0.73107	0.00370766	0.0444216
PRDX6	-0.630057	0.000295028	0.0115581
DARS2	-0.481801	0.0024751	0.0352081
XPR1	-0.512572	0.000137574	0.0082746
C1orf26	-0.280075	0.00189097	0.0299015
C1orf27	-0.502936	0.00198673	0.0306865
RGS1	0.706333	0.00103813	0.0211207
CDC73	-0.469704	0.00342653	0.0424794
PTPRC	1.01943	0.00356881	0.0435085
TIMM17A	-0.527027	0.00364933	0.0440131
LAX1	0.711589	3.45e-05	0.00497186
MFSD4	-0.667569	0.00346093	0.042647
RASSF5	0.325106	0.00396117	0.0459597
CD46	-0.56758	0.000948284	0.0200398
TRAF3IP3	0.376922	0.00170446	0.0280015
KCTD3	-0.544856	0.00130523	0.0241919
LYPLAL1	-0.921276	6.76e-07	0.00163062
IARS2	-0.535833	0.000183148	0.00934274
MOSC1	-0.307127	0.00332215	0.0416749
C1orf65	0.233579	0.00256669	0.0359955
FBXO28	-0.45649	0.001268	0.0237891
CNIH4	-0.656581	0.000527613	0.015028
MIXL1	0.391502	0.000151858	0.00854708
ARV1	-0.430429	0.00189109	0.0299015
GNPAT	-0.50772	0.00020273	0.00984092
TSNAX	-0.408023	0.0013773	0.0248544
KCNK1	-0.461799	3.16e-05	0.00497186
TBCE	-0.455523	0.000589461	0.0156495
GPR137B	-0.915735	0.000182229	0.00932406
KMO	-0.984551	0.000320579	0.012012
SCCPDH	-0.627238	1.72e-05	0.00438268
NLRP3	0.224379	0.00148137	0.0259739
TNFRSF9	0.483115	6.07e-07	0.00163062
SDHB	-0.530898	0.000192438	0.00947321
RAP1GAP	-0.413699	0.000713999	0.0172558
C1orf201	-0.365567	0.00212695	0.03198
RUNX3	0.331669	4.67e-05	0.0052919
PAQR7	-0.528048	0.00136792	0.0248207
FGR	0.283255	4.64e-05	0.0052919
EYA3	-0.419056	0.00206699	0.0314993
PTAFR	0.604635	0.00330503	0.0415849
HIVEP3	0.192399	0.00146208	0.0257695
ZMYND12	-0.512842	4.47e-05	0.00528304
TMEM59	-0.431582	0.00143694	0.0254656
C1orf168	-0.454901	0.000751503	0.0177223
ITGB3BP	-0.765233	0.000910363	0.0195
WDR78	-0.449754	0.000163462	0.00878998
SLC35D1	-0.639868	2.15e-05	0.00438268
LRRC40	-0.632318	9.16e-05	0.0071279
PTGER3	-0.812643	0.000100296	0.00747323
CRYZ	-0.879039	3.41e-05	0.00497186
PIGK	-0.51855	0.00329255	0.0415196
ZZZ3	-0.371385	0.00458478	0.0497519
CTBS	-0.555837	6.86e-05	0.00632948
SSX2IP	-0.478201	0.00185875	0.0295528
MCOLN3	-0.392275	0.000503391	0.0145793
GBP5	1.46693	8.41e-05	0.00689024
GFI1	0.213579	0.00105705	0.0213206
SLC16A4	-0.915704	0.000253909	0.010745
HBXIP	-0.641397	7.63e-05	0.00646994
KCNA3	1.05048	7.43e-05	0.00646677
WDR77	-0.291744	0.00286405	0.0382893
ST7L	-0.308378	0.000896776	0.0194628
PTPN22	0.817202	0.000606158	0.0158519
SIKE1	-0.443479	0.00108181	0.0216386
WARS2	-0.381253	0.00382897	0.0452113
PRKAB2	-0.373187	0.00394903	0.0459597
FMO5	-0.65445	0.00249005	0.0353316
SELENBP1	-0.481903	0.00189131	0.0299015
ARHGEF2	0.228891	0.000290035	0.0114643
SH2D2A	0.250465	0.00320352	0.0408377
FCRL5	0.369788	0.00202822	0.0310485
FCRL3	0.375854	0.000281793	0.0114007
FCRL1	0.307992	0.00441619	0.0489609
CD5L	0.331781	0.000453946	0.0138921
AIM2	0.874458	0.00103623	0.0211207
KCNJ10	-0.740868	0.00457714	0.049744
SLAMF6	1.1904	3.18e-05	0.00497186
CD84	0.634926	0.00135884	0.0247508
SLAMF1	0.521593	0.000352821	0.0126753
CD48	1.13898	0.00143729	0.0254656
CD244	0.385264	0.000103095	0.00760159
ARHGAP30	0.373786	0.000120419	0.00791159
SH2D1B	0.474118	0.00158442	0.0270169
ALDH9A1	-0.642337	0.00029245	0.0115105
TMCO1	-0.522532	0.00149888	0.0261182
TADA1	-0.377663	0.00355324	0.0434442
CD247	0.474368	3.33e-05	0.00497186
BRP44	-0.48996	0.00393033	0.0458946
NME7	-0.592524	0.00130364	0.0241891
SLC19A2	-0.337482	0.00263041	0.0364723
SELE	0.59204	0.00253809	0.0357727
KIFAP3	-0.379582	0.00265716	0.0366267
VAMP4	-0.402137	0.00101214	0.0208415
TOR1AIP2	-0.357966	0.00299175	0.0392813
RGS16	0.286488	0.000975101	0.020377
C1orf25	-0.375252	0.00255458	0.0359151
IVNS1ABP	-0.643602	0.00281644	0.0378653
ATP6V1G3	-0.870487	0.0004612	0.014006
PTPN7	0.279454	0.00142227	0.0253859
GOLT1A	-0.323006	0.00124534	0.0234945
RAB7L1	-0.555326	0.00196825	0.030574
FAIM3	1.05481	0.000240535	0.0105095
ESRRG	-0.732724	4.58e-05	0.0052919
ABCB10	-0.348938	0.00321684	0.0408496
FH	-0.605964	0.000104891	0.00766705
OPN3	-0.398703	0.000533729	0.0150833
TFB2M	-0.609598	4.31e-05	0.0052786
GRHL1	-0.298011	0.000869421	0.0191708
PDIA6	-0.473135	0.00344982	0.0426117
DDX1	-0.488929	0.000362003	0.0128683
RAB10	-0.399505	0.000527783	0.015028
EPT1	-0.580134	0.000231565	0.0104266
LCLAT1	-0.620074	0.000203006	0.00984092
SLC30A6	-0.550105	0.000402859	0.0133903
FAM82A1	-0.333088	0.000855891	0.019083
MORN2	-0.62055	0.00145002	0.0256104
MTA3	-0.419405	0.00257574	0.0360625
DYNC2LI1	-0.505925	0.000436862	0.0138135
SLC3A1	-0.853587	0.000495714	0.0144706
CRIPT	-0.539958	4.38e-05	0.00528304
KLRAQ1	-0.613716	0.000371433	0.0130117
MDH1	-0.709067	6.6e-07	0.00163062
UGP2	-0.420393	0.00322223	0.0408496
SLC1A4	0.276696	0.00027073	0.0111494
PLEK	1.03994	0.00146188	0.0257695
ARHGAP25	0.527974	0.00445228	0.0492399
PCYOX1	-0.658072	0.0002051	0.00984092
TET3	0.210175	0.00150468	0.0261653
MAT2A	-0.488592	0.000989461	0.0205752
GNLY	0.715576	2.18e-05	0.00438268
MRPL35	-0.714408	6.47e-05	0.00614159
NCAPH	0.222002	0.00263309	0.0364723
ZAP70	0.259505	0.0011231	0.0220507
UNC50	-0.520506	0.00174576	0.0283473
IL1RL1	-0.548515	0.00210932	0.0318283
IL18RAP	0.322071	0.00159476	0.0271031
SLC9A2	-0.589156	0.000342515	0.0124786
SULT1C2	-0.797761	6e-05	0.00584833
POLR1B	-0.343533	0.00255803	0.0359338
IL1RN	0.254776	0.00236569	0.0341408
PSD4	0.214745	0.00139885	0.0250945
TMEM37	-0.463678	0.00013051	0.00815435
EPB41L5	-0.520832	0.00020455	0.00984092
	-0.567296	0.000228324	0.0104196
ACMSD	-0.793987	0.000864233	0.0191253
HNMT	-0.512964	0.00394233	0.0459597
KYNU	-0.628578	0.00218132	0.0325368
KCNJ3	-0.649114	7.24e-05	0.00641624
UPP2	-1.09011	0.000128283	0.00815435
PSMD14	-0.50608	0.00386299	0.045454
SCN2A	-0.438628	0.000230718	0.0104266
LASS6	-0.33396	0.00235348	0.0341103
KLHL23	-0.497731	0.00289344	0.0384994
UBR3	-0.421463	0.00224464	0.0330523
GAD1	-0.305713	2.36e-05	0.00457626
DYNC1I2	-0.661395	0.00310687	0.040168
HAT1	-0.518936	0.00309866	0.0401425
ITGA6	-0.613275	0.00164763	0.0275175
SCRN3	-0.506608	0.00250442	0.035446
HOXD10	-0.531136	0.000263726	0.0110223
MTX2	-0.541745	0.000436803	0.0138135
RBM45	-0.345642	0.00202761	0.0310485
ITGA4	0.701576	0.00445858	0.049269
GLS	-0.60839	4.03e-05	0.00511304
HSPE1	-0.617248	0.00368315	0.0442949
PLCL1	-0.688733	0.000788824	0.0181096
C2orf47	-0.512011	0.000402433	0.0133903
ALS2CR8	-0.462528	0.00102751	0.0210553
NBEAL1	-0.723796	9.63e-05	0.00725662
NBEAL1	-0.732059	8.65e-05	0.00698655
CYP20A1	-0.372478	0.00456731	0.0497221
ABI2	-0.416752	0.000601579	0.0158519
CD28	0.702183	0.000284494	0.0114037
CTLA4	0.411614	0.00419352	0.0474264
ICOS	0.741154	0.000239724	0.0105095
FASTKD2	-0.387742	0.00340864	0.0423697
RPE	-0.550834	0.00455283	0.0496285
SPAG16	-0.356307	0.00162226	0.0273645
SLC11A1	0.181039	0.00452379	0.0495358
TUBA4B	-0.511695	0.00142906	0.0254491
MRPL44	-0.460205	0.0024395	0.0348485
MFF	-0.501617	8.12e-05	0.0067865
SP140	0.783463	0.000157474	0.00857531
INPP5D	0.422588	0.00174231	0.0283473
DGKD	0.172015	0.00397811	0.0459756
UGT1A9	-0.622294	0.000714352	0.0172558
COPS8	-0.402529	0.000297275	0.0115924
SH3YL1	-0.759474	0.00017087	0.00898798
ODC1	-0.40424	0.00137963	0.0248613
WDR35	-0.523344	0.000584345	0.015611
LAPTM4A	-0.391713	0.000493656	0.0144706
C2orf43	-0.489728	0.00111465	0.0220064
SUPT7L	-0.455874	0.000462313	0.0140146
RBKS	-0.56842	0.00140832	0.0251901
TRMT61B	-0.55937	6.61e-05	0.00623136
NLRC4	0.244561	0.00285215	0.0381606
ATL2	-0.579695	1.59e-06	0.00206494
MAP4K3	-0.478641	0.000754677	0.0177472
ZFP36L2	0.235994	0.00153689	0.0265329
LRPPRC	-0.614037	0.000135763	0.00824589
PREPL	-0.609692	1.92e-05	0.00438268
RTN4	-0.316857	0.000241563	0.0105095
C2orf63	-0.31098	0.00318442	0.0407826
PNPT1	-0.570444	0.000598833	0.0158364
PUS10	-0.455448	0.00164532	0.0275079
CCT4	-0.440571	0.00095812	0.0201719
TMEM17	-0.468374	7.55e-05	0.00646994
RAB1A	-0.549493	0.000102408	0.00758406
MCEE	-0.495434	0.00305139	0.039778
DUSP11	-0.461914	0.00267446	0.036714
TPRKB	-0.427158	0.00167642	0.0277923
MOBKL1B	-0.459797	0.00202804	0.0310485
LOXL3	0.182267	0.00269906	0.0368548
SUCLG1	-0.666712	4.63e-05	0.0052919
GGCX	-0.312673	0.00430582	0.0481645
RNF103	-0.458726	0.0014	0.0250945
CD8A	0.326261	0.000779281	0.0179267
FABP1	-1.05019	0.0036306	0.0439131
TSGA10	-0.458224	0.00139946	0.0250945
2021-09-10	-0.642849	0.00058552	0.015611
BUB1	0.233498	0.00125011	0.0235318
CKAP2L	0.24183	0.00287471	0.0383611
IL1B	0.53726	0.000139742	0.0082746
SLC35F5	-0.390692	0.0018189	0.0291664
DARS	-0.461259	0.00293374	0.0388678
ORC4	-0.58558	1.67e-05	0.00438268
MMADHC	-0.452796	0.00098448	0.0204969
CACNB4	-0.346639	1.8e-05	0.00438268
STAM2	-0.498283	0.000311755	0.0119513
ACVR1	-0.371576	0.00359999	0.0436841
CCDC148	-0.698791	5.64e-05	0.00569986
WDSUB1	-0.601701	1.71e-05	0.00438268
DPP4	-0.912936	0.00024162	0.0105095
SLC38A11	-0.438515	0.0012475	0.023509
TTC21B	-0.476282	0.000261247	0.0109564
SCN7A	-0.355629	0.00334031	0.0417836
FASTKD1	-0.476466	0.000454927	0.0138921
METTL5	-0.400448	0.0017675	0.0286361
OLA1	-0.307402	0.000406054	0.0134436
GPR155	-0.633418	0.000477004	0.0142534
ATP5G3	-0.472466	1.98e-05	0.00438268
LOC100130691	-0.651416	0.00069258	0.0169341
TTC30A	-0.410122	0.00156043	0.0268309
ZNF385B	-0.371778	0.000793736	0.0181096
CERKL	-0.493472	0.00047863	0.0142534
PDE1A	-0.696689	0.000145671	0.00830963
NCKAP1	-0.644832	2.16e-07	0.00121771
TFPI	-0.462128	0.00112513	0.0220647
HIBCH	-0.98548	0.000618848	0.0160019
STAT4	0.703967	8.39e-05	0.00689024
ALS2CR4	-0.36267	0.000714049	0.0172558
ALS2	-0.376794	7.26e-05	0.00641624
NDUFS1	-0.49574	0.00144929	0.0256104
FZD5	-0.606577	0.001579	0.0270169
IDH1	-0.662409	0.000599316	0.0158364
C2orf67	-0.504788	0.000424794	0.0136876
LANCL1	-0.42724	0.00411415	0.0470552
PECR	-0.818737	3.23e-05	0.00497186
SLC23A3	-0.671285	0.000497924	0.0144706
DOCK10	0.734614	0.00170946	0.0280235
SLC19A3	-0.325759	0.00343088	0.0425021
USP40	-0.451932	0.00102363	0.0210339
ARL4C	0.636674	0.000118057	0.00791159
CNTN4	-0.40029	0.000892578	0.0194216
ARL8B	-0.42758	0.00100615	0.0208173
FANCD2	0.297345	1.09e-05	0.00406213
PPARG	-0.393288	0.00115527	0.0223958
CAPN7	-0.377316	0.00352786	0.0432
BTD	-0.501489	0.00298507	0.039224
NR1D2	-0.457317	0.00231881	0.033811
OXSM	-0.496344	6.74e-05	0.00631121
CMTM8	-0.34465	0.000772926	0.0178746
CCR4	0.623811	0.000742303	0.0176777
SLC22A13	-0.50306	0.00177962	0.0287274
XYLB	-0.546458	0.00136444	0.0248127
EIF1B	-0.574668	0.00021554	0.0100259
C3orf23	-0.73165	7.75e-07	0.00163548
TDGF1	-1.54403	0.00456567	0.0497221
STAB1	0.231434	0.00113082	0.0221038
ABHD6	-0.509199	0.00198876	0.0306865
RPP14	-0.500992	0.000992226	0.020582
KCTD6	-0.505431	0.00222852	0.0329496
ARL6	-0.594926	9.7e-06	0.00406213
ST3GAL6	-0.355495	0.00267326	0.036714
NIT2	-0.672381	8.87e-05	0.00709615
DZIP3	-0.501383	0.00117697	0.0227641
TRAT1	0.874645	0.00218545	0.0325696
PVRL3	-0.752174	2.38e-06	0.00246906
CD96	0.819815	0.000899987	0.019481
ABHD10	-0.655901	4.12e-05	0.0051966
C3orf52	-0.396133	0.00133891	0.0245734
SLC35A5	-0.408319	0.00282336	0.0378653
SIDT1	0.405644	0.000325212	0.0120952
ATP6V1A	-0.581079	0.000485483	0.0143993
GRAMD1C	-0.778739	2.42e-05	0.00459363
TIGIT	0.449228	3.85e-05	0.00497186
C3orf1	-0.497775	0.00081044	0.0183682
FAM162A	-0.390833	0.00305314	0.039778
UMPS	-0.5317	0.00219801	0.0326416
UBA5	-0.560606	0.00323724	0.0409807
PPP2R3A	-0.494956	0.000266066	0.0110927
MRPS22	-0.339135	0.00248654	0.0353316
SLC25A36	-0.678867	1.32e-05	0.00433156
PLS1	-0.673638	5.66e-05	0.00569986
RNF13	-0.327218	0.00382335	0.0451765
EIF2A	-0.386599	0.0036436	0.0439758
SUCNR1	-0.906844	0.000616455	0.0159645
MME	-0.854687	0.00210129	0.0317639
GFM1	-0.43844	0.00182861	0.0292731
NMD3	-0.543841	0.000704688	0.0171604
SERPINI1	-0.800925	0.000505455	0.014614
GPR160	-0.808399	1.4e-05	0.00435239
NLGN1	-0.571178	0.000157655	0.00857531
NAALADL2	-0.438872	0.00297107	0.039162
ZNF639	-0.369871	0.00193322	0.0302423
MFN1	-0.418066	0.00396552	0.0459597
NDUFB5	-0.740533	9.1e-05	0.00711655
SENP2	-0.498304	4.83e-05	0.00532988
HRG	-0.930802	0.00104265	0.02116
KNG1	-0.963173	0.00198941	0.0306865
EIF4A2	-0.377785	0.000261501	0.0109564
TP63	0.291011	0.00411914	0.047058
CHCHD4	-0.341389	0.000860063	0.019083
MRPS25	-0.401705	0.00378217	0.0449415
HACL1	-0.530269	0.000445822	0.0138921
ZNF385D	-0.410338	0.00383501	0.0452303
NKIRAS1	-0.435498	0.00276901	0.0374937
THRB	-0.427542	0.00192156	0.0301738
EOMES	0.312152	0.00331175	0.041603
EPM2AIP1	-0.428239	0.00239034	0.0343497
ANO10	-0.484025	0.00189534	0.0299371
LZTFL1	-0.465745	0.00367313	0.0442373
XCR1	0.425746	0.000438865	0.0138509
CCDC51	-0.433368	0.0011704	0.0226631
ARF4	-0.544291	0.00209558	0.0317345
PDHB	-0.510333	0.00156957	0.0269331
FHIT	-0.549977	0.00394737	0.0459597
PSMD6	-0.356025	0.00129123	0.0240384
SUCLG2	-0.691004	0.00184253	0.0294283
GBE1	-0.394936	0.00136517	0.0248127
TOMM70A	-0.506459	0.000746687	0.0177063
BTLA	1.26183	0.000633785	0.0161898
CD80	0.302489	0.00461118	0.0499422
SNX4	-0.540133	0.00312288	0.040308
PIK3R4	-0.324633	0.00357434	0.0435132
ACAD11	-0.890656	1.74e-05	0.00438268
CEP70	-0.539955	0.00133027	0.024468
PIK3CB	-0.412774	0.00297719	0.0392032
NMNAT3	-0.276731	0.00209925	0.0317615
TFDP2	-0.549445	0.00268319	0.0367741
GK5	-0.270385	0.00406753	0.0466578
PLSCR4	-0.411221	0.00266645	0.0366935
GPR171	0.679056	0.00166146	0.0276505
SLC33A1	-0.579855	0.000862685	0.0191161
VEPH1	-0.710582	0.00105814	0.0213206
B3GALNT1	-0.596055	0.000244354	0.0105522
SLC2A2	-0.9712	0.00032067	0.012012
NCEH1	-0.412721	0.00108513	0.0216386
MRPL47	-0.590694	0.00411611	0.0470552
DNAJC19	-0.770538	0.00039328	0.0132811
MCCC1	-0.64983	0.00034803	0.0125835
LAMP3	0.558527	0.00177251	0.02864
KLHL6	0.784411	2.9e-05	0.00497186
EHHADH	-0.884311	0.000579265	0.015611
TMEM207	-0.890694	1.14e-05	0.0040855
ATP13A3	-0.531796	0.00079632	0.0181096
DLG1	-0.534599	0.00301585	0.0394443
CPEB2	-0.44491	0.000525996	0.0150278
C1QTNF7	-0.648176	3.48e-06	0.00257362
CD38	0.790767	0.000154258	0.00857531
SLIT2	-0.697844	0.00026676	0.0110942
GBA3	-1.07623	2.1e-05	0.00438268
TBC1D19	-0.754806	2.68e-06	0.00246906
WDR19	-0.448418	0.000692961	0.0169341
RHOH	0.833271	1.64e-05	0.00438268
NSUN7	-0.335034	0.000169097	0.00898185
TMEM33	-0.4427	5.78e-05	0.00571505
SLC30A9	-0.626216	0.000524866	0.0150278
GUF1	-0.556474	0.00054285	0.0151479
SLC10A4	0.266413	0.000516759	0.0148392
OCIAD1	-0.529249	8.62e-06	0.00383206
CWH43	-0.767875	1.03e-05	0.00406213
DCUN1D4	-0.552465	5.01e-05	0.00546393
PAICS	-0.363982	0.003898	0.045675
UGT2B7	-1.15739	0.000647698	0.016421
RUFY3	-0.413975	0.00151447	0.0262544
MOBKL1A	-0.51196	0.00220745	0.032753
SLC4A4	-0.833504	0.00076097	0.0177472
AFM	-1.28532	0.000233207	0.0104726
THAP6	-0.547673	0.00090179	0.019481
CXCL13	0.987858	0.00111974	0.0220235
COPS4	-0.445145	0.00195818	0.0304456
AGPAT9	-0.751595	0.00262868	0.0364723
CDS1	-0.369977	0.00158117	0.0270169
NCRNA00247	-0.467531	0.000432966	0.0137688
PKD2	-0.41775	0.0041062	0.0470055
TIGD2	-0.568963	0.00372856	0.0444609
FAM190A	-0.533416	0.00027031	0.0111494
SMARCAD1	-0.515741	0.000751028	0.0177223
BMPR1B	-0.541634	0.000602189	0.0158519
METAP1	-0.528412	0.00449041	0.0494855
MTTP	-0.816591	0.00010774	0.00770322
DAPP1	0.658577	0.0002087	0.0098986
SGMS2	-0.526514	0.000424153	0.0136876
HADH	-0.615577	0.000225017	0.0103245
SEC24B	-0.354005	0.00255238	0.0359141
EGF	-1.23419	1.33e-05	0.00433156
ENPEP	-0.847277	0.000389725	0.0132109
AP1AR	-0.496527	0.000794656	0.0181096
BBS12	-0.556554	0.000129814	0.00815435
HSPA4L	-0.747954	0.00061064	0.015869
C4orf29	-0.415497	0.000744036	0.0176777
LARP1B	-0.457844	0.00107007	0.0215096
MGST2	-0.453954	0.00240731	0.0345235
SCOC	-0.651753	0.000128874	0.00815435
ELMOD2	-0.573183	0.000480286	0.0142775
MMAA	-0.465745	0.00387968	0.0455235
TMEM184C	-0.426305	0.00396223	0.0459597
ARHGAP10	-0.384406	0.000240574	0.0105095
DCLK2	-0.247479	0.000887245	0.0193555
ETFDH	-0.744938	1.81e-05	0.00438268
SC4MOL	-0.647147	0.00054976	0.0151621
TLL1	-0.354227	0.000873908	0.0191827
WDR17	-0.590678	1.17e-06	0.00176767
CYP4V2	-0.538607	0.000642494	0.0163136
KLKB1	-0.548699	0.000631903	0.0161662
F11	-1.1165	1.09e-07	0.000922298
RNF212	-0.464766	0.00229012	0.0334794
TMEM128	-0.329168	0.000757586	0.0177472
GRPEL1	-0.542583	0.00232883	0.0338985
FBXL5	-0.570821	5.48e-05	0.00563893
TAPT1	-0.474819	0.0001336	0.00815435
QDPR	-0.641841	0.000903385	0.019481
PPARGC1A	-0.851639	5.22e-05	0.00554534
SEPSECS	-0.611696	0.00015791	0.00857531
RELL1	0.318104	0.00413077	0.0470704
TLR10	0.701496	0.00185139	0.0294912
TMEM156	0.734503	0.000230216	0.0104266
UGDH	-0.495807	0.00241537	0.0345916
GABRA2	-0.447755	0.00350653	0.0429976
COMMD8	-0.733421	0.00163191	0.027445
TXK	0.495602	0.000276706	0.0113402
SGCB	-0.49238	0.00359795	0.0436841
USP46	-0.321208	0.00334025	0.0417836
	-0.40866	0.00413629	0.0470704
UGT2A3	-0.858579	0.000242121	0.0105095
UGT2A1	-0.664393	0.00218984	0.0325812
GRSF1	-0.331062	0.00222824	0.0329496
PPBP	-0.776974	0.00446677	0.049295
RCHY1	-0.605685	7.17e-05	0.00640993
CDKL2	-0.646853	0.000141068	0.0082746
CXCL9	1.83263	0.000278542	0.0113778
CXCL11	1.69015	0.00180885	0.0290603
NUP54	-0.337104	0.00313589	0.0404195
PLAC8	1.24756	0.000126294	0.00812206
HELQ	-0.367859	4.79e-05	0.00532122
WDFY3	-0.476539	0.0024354	0.0348195
MAPK10	-0.479113	0.000590963	0.0156647
KLHL8	-0.465687	0.00173422	0.0282921
HSD17B11	-0.629724	0.00251589	0.0355191
ABCG2	-0.416199	0.000574699	0.0155759
FAM13A	-0.523954	0.000258433	0.0108819
EIF4E	-0.817762	0.000371165	0.0130117
ADH5	-0.373906	0.00269466	0.0368548
ADH6	-0.905795	0.000412394	0.013517
RG9MTD2	-0.453167	0.000738256	0.0176564
MAPKSP1	-0.588363	0.00063043	0.016153
BDH2	-0.466027	0.00134778	0.0246488
PPA2	-0.414353	0.00129568	0.0240676
INTS12	-0.380238	0.00209075	0.0316896
TBCK	-0.487313	0.000243695	0.0105508
TNIP3	0.320832	0.000316267	0.012012
CCNA2	0.308333	0.00203926	0.0311892
BBS7	-0.413003	0.00251542	0.0355191
FGF2	-0.378393	0.00121802	0.0232124
PGRMC2	-0.456505	0.000586163	0.015611
SLC7A11	0.283834	0.00459664	0.0498387
NDUFC1	-0.415044	0.0030022	0.0393572
PRMT10	-0.441821	0.000320446	0.012012
LRBA	-0.505052	0.00322249	0.0408496
TMEM154	0.64456	0.000432714	0.0137688
CBR4	-0.672829	0.00127674	0.0239265
SH3RF1	-0.338905	0.000796813	0.0181096
MFAP3L	-0.470879	0.00118296	0.0228017
AADAT	-0.407293	0.000468216	0.0141207
FBXO8	-0.427523	0.00403138	0.0463807
HPGD	-0.84196	0.000641629	0.0163136
SPATA4	-0.340731	0.000116047	0.00790101
RWDD4	-0.865555	0.000705746	0.0171604
ACSL1	-0.566947	0.000478409	0.0142534
UFSP2	-0.642879	3.89e-05	0.00498227
MTRR	-0.433155	0.00382326	0.0451765
2021-03-06	-0.41936	0.00155006	0.0266797
C5orf22	-0.35356	0.00215521	0.0322043
NPR3	-0.704513	0.00076559	0.0177931
C5orf23	-0.64578	0.000660777	0.016603
SPEF2	-0.392876	0.00158418	0.0270169
C5orf51	-0.56763	4.58e-05	0.0052919
GHR	-0.531764	0.00019915	0.0097468
NNT	-0.450424	0.000330129	0.0121974
GZMK	1.14289	0.00318766	0.0407826
GZMA	1.10602	0.00324959	0.0410699
C5orf35	-0.495908	0.000284575	0.0114037
GAPT	0.721595	0.000796119	0.0181096
IPO11	-0.345403	0.00371972	0.0444551
C5orf44	-0.431867	0.00359014	0.0436426
SLC30A5	-0.340613	0.0044442	0.0492067
MRPS36	-0.629261	0.000408501	0.0134669
CDK7	-0.407588	0.00345544	0.0426188
TNPO1	-0.443304	0.00413695	0.0470704
TMEM171	-0.435482	0.00221283	0.032804
TMEM174	-1.05676	0.0007661	0.0177931
HMGCR	-0.482442	0.00294557	0.038877
BHMT	-0.872579	0.00131372	0.0242693
ZFYVE16	-0.455206	0.00151356	0.0262544
FAM151B	-0.450595	0.00284598	0.0381384
MSH3	-0.602273	0.000133773	0.00815435
ARSK	-0.405623	0.000100469	0.00747323
RHOBTB3	-0.61156	6.77e-05	0.00631121
PPIP5K2	-0.483155	0.00426286	0.0479158
C5orf30	-0.303185	0.00270248	0.0368548
FER	-0.370922	0.00321808	0.0408496
SLC25A46	-0.464914	0.000775958	0.0178746
DMXL1	-0.732424	9.05e-05	0.00711655
LMNB1	0.438528	7.35e-05	0.00646497
SLC12A2	-0.500801	0.000741483	0.0176777
ISOC1	-0.384681	0.000142919	0.0082746
SLC22A4	-0.555054	0.000253213	0.0107425
SLC22A5	-0.448151	0.00246441	0.0351153
LEAP2	-0.868406	0.000188393	0.00940454
TCF7	0.30596	3.23e-05	0.00497186
C5orf24	-0.490773	0.000582521	0.015611
SMAD5	-0.492558	0.000793211	0.0181096
C5orf32	-0.508368	0.000558177	0.0152935
RNF14	-0.564225	0.000455545	0.0138921
SYNPO	0.206786	0.00154235	0.0265741
GPX3	-0.512033	0.00459868	0.0498387
MFAP3	-0.448529	0.00208722	0.0316679
MRPL22	-0.740562	6.26e-05	0.00604024
ITK	0.846003	3.34e-05	0.00497186
CCNG1	-0.579985	2.94e-05	0.00497186
MAT2B	-0.453496	0.00140764	0.0251901
DOCK2	0.798658	0.00014393	0.00827685
SFXN1	-0.542474	0.00361057	0.0437648
GRK6	0.219194	0.00250089	0.0354258
FASTKD3	-0.673569	3.66e-06	0.00257774
CMBL	-0.876238	9.53e-05	0.00725184
CDH9	-0.791789	0.000204344	0.00984092
AGXT2	-0.769325	0.00346791	0.0426791
PRLR	-0.78189	0.000497622	0.0144706
UGT3A1	-0.779781	0.000238439	0.0105095
C5orf33	-0.49136	0.000140355	0.0082746
C5orf42	-0.469009	0.000384299	0.0131694
LIFR	-0.621742	0.00123289	0.0233379
FYB	0.827641	0.00134615	0.0246488
DAB2	-0.574365	0.00211568	0.0318957
PRKAA1	-0.472703	0.000912884	0.0195
SEPP1	-0.534704	0.000769791	0.0178298
MOCS2	-0.719293	0.000184729	0.00935416
ARL15	-0.737253	0.000285758	0.0114067
ESM1	-0.914509	2.92e-05	0.00497186
PDE4D	-0.31932	0.00361829	0.043827
DEPDC1B	-0.444849	0.000361694	0.0128683
CD180	0.858554	0.0009996	0.0207095
GFM2	-0.442931	0.000446515	0.0138921
GCNT4	-0.485377	0.00443022	0.0490841
DMGDH	-0.859104	0.000839472	0.018849
HOMER1	-0.436801	0.0031651	0.0407337
TMEM161B	-0.647923	0.000444298	0.0138921
LYSMD3	-0.563643	0.000670147	0.016651
ARRDC3	-0.438289	0.0037228	0.0444551
C5orf36	-0.31505	0.0032578	0.0411428
SLCO4C1	-1.04622	7.92e-06	0.00371384
NUDT12	-0.846313	7.13e-05	0.00640708
C5orf13	-0.681082	0.000175646	0.00912807
REEP5	-0.649336	0.000356696	0.0127602
DTWD2	-0.468104	0.000891067	0.0194138
P4HA2	-0.668489	0.000758899	0.0177472
P4HA2	-0.805407	0.000836403	0.0188302
IRF1	0.624299	6.97e-05	0.00636497
C5orf15	-0.405307	0.00087866	0.019227
PPP2CA	-0.388469	0.00192283	0.0301738
SAR1B	-0.647918	7.07e-06	0.00350942
NME5	-0.653441	0.00113652	0.0221595
HSPA9	-0.524756	0.00163668	0.0274457
SLC23A1	-0.765252	0.000670695	0.016651
MGC29506	0.540454	0.00288104	0.0383646
GNPDA1	-0.452503	0.00104263	0.02116
CCDC69	0.347428	0.00389311	0.0456494
SLC36A2	-0.908524	0.00259593	0.0362332
HAVCR2	-0.615867	0.00152463	0.0263494
ADAM19	0.284459	3.37e-05	0.00497186
PANK3	-0.38824	0.00409605	0.0469212
LCP2	0.710259	0.000401822	0.0133903
STK10	0.330005	0.000184141	0.00935416
IRF4	0.804664	7.51e-05	0.00646677
NQO2	-0.848108	0.00105396	0.0213111
BPHL	-0.735056	0.00329766	0.0415529
GCNT2	-0.486506	0.000187314	0.00940454
TMEM14C	-0.630463	0.000604252	0.0158519
SIRT5	-0.267947	0.00293724	0.0388678
MRS2	-0.610691	1.66e-05	0.00438268
ACOT13	-0.641905	0.00164543	0.0275079
GMNN	-0.427	0.00224525	0.0330523
HIST1H2BD	-0.658204	0.00193698	0.0302423
BTN3A2	0.73512	0.00334071	0.0417836
C6orf136	-0.334612	0.0017048	0.0280015
MICB	0.221814	0.00452974	0.0495367
LST1	0.62289	0.000444173	0.0138921
APOM	-1.02901	0.000550452	0.0151621
HLA-DQA2	0.657487	0.00278747	0.0376833
HLA-DPB2	0.468904	0.00194683	0.0303249
ITPR3	0.251999	0.000142721	0.0082746
DEF6	0.220656	0.00199749	0.0307453
FGD2	0.246419	0.00397136	0.0459615
EFHC1	-0.324537	0.00421424	0.0475581
TMEM14A	-0.810531	0.00022332	0.0102745
TINAG	-0.97138	0.000211935	0.00998165
KIAA1586	-0.379011	0.00207471	0.0315598
FAM135A	-0.436534	0.0027641	0.0374856
MYO6	-0.661642	0.00294715	0.038877
BCKDHB	-0.648839	2.92e-06	0.00246906
ORC3	-0.421963	0.000543658	0.0151479
MANEA	-0.492342	0.0016203	0.0273645
KLHL32	-0.243041	0.000547075	0.0151608
PRDM1	0.594576	0.00135668	0.0247382
LACE1	-0.365757	0.000866949	0.0191603
AMD1	-0.517588	0.00081534	0.0184297
NT5DC1	-0.547145	0.000108123	0.00770322
DCBLD1	-0.315545	0.00457953	0.049744
SMPDL3A	-0.842816	5.21e-06	0.00303096
TRMT11	-0.461964	0.00259866	0.0362332
ENPP3	-0.685217	0.000235675	0.0105095
ENPP1	-0.520613	0.000681065	0.0168154
MYB	0.415296	0.000286954	0.0114274
TNFAIP3	0.436161	0.000751182	0.0177223
VTA1	-0.561488	0.000318861	0.012012
AIG1	-0.805063	0.000269921	0.0111494
PEX3	-0.469703	0.000706334	0.0171604
IYD	-0.583264	0.00304012	0.039725
C6orf211	-0.488801	0.000636086	0.016224
SYNJ2	0.231545	0.000220832	0.0101879
PLG	-1.01781	0.0037042	0.0444214
PACRG	-0.391417	0.00345335	0.0426188
FGFR1OP	-0.355737	0.00160732	0.027276
CCR6	0.357587	0.00122311	0.0232462
MGC39372	0.390829	0.00372085	0.0444551
TUBB2A	-0.521467	0.00385583	0.0454331
PECI	-0.633947	0.000760804	0.0177472
EEF1E1	-0.549446	0.00413253	0.0470704
TBC1D7	-0.466242	0.00191134	0.0301054
RANBP9	-0.427669	0.0043185	0.048258
TPMT	-0.850278	0.00107702	0.0216236
TDP2	-0.566242	0.000579557	0.015611
FAM65B	0.580429	0.000167498	0.00895003
SLC17A1	-1.00464	0.000170222	0.00898185
HIST1H3J	0.479678	0.000384513	0.0131694
KIAA1949	0.352514	0.000133181	0.00815435
LTB	0.75858	1.48e-05	0.00438268
NCR3	0.239628	0.000546851	0.0151608
GPSM3	0.253293	0.00201911	0.0309933
HLA-DQB2	0.659956	0.00123257	0.0233379
HLA-DOB	0.84874	0.00057177	0.0155214
TAP1	0.606595	0.00406188	0.0466246
HLA-DOA	0.441578	0.000140804	0.0082746
MRPS10	-0.662414	0.000455802	0.0138921
ENPP5	-0.66021	0.000240798	0.0105095
CYP39A1	-0.359271	0.000613114	0.0159023
TNFRSF21	-0.431143	0.00183192	0.0292916
MUT	-0.688215	0.000408864	0.0134669
GSTA2	-1.19226	0.00113399	0.0221358
GSTA1	-1.18891	0.00122278	0.0232462
GSTA3	-0.962674	2.92e-05	0.00497186
GCLC	-0.460938	0.00258388	0.0361464
LMBRD1	-0.784198	1.18e-05	0.00416002
C6orf150	0.328899	0.00373845	0.0445475
SLC17A5	-0.717613	4.18e-05	0.00523198
COX7A2	-0.470754	0.000626737	0.016093
TMEM30A	-0.56317	0.000472185	0.0142118
IBTK	-0.586062	0.000130147	0.00815435
SNX14	-0.605363	5.58e-05	0.00569986
RRAGD	-0.681618	1.79e-05	0.00438268
BACH2	0.242879	0.00151347	0.0262544
NDUFAF4	-0.578738	0.00386812	0.0454828
COQ3	-0.461437	0.000176068	0.00912807
USP45	-0.337982	0.00318145	0.0407826
CCNC	-0.597539	0.00179653	0.0289175
SIM1	-0.403577	0.00338589	0.0421924
HACE1	-0.431038	0.00122392	0.0232462
RTN4IP1	-0.454244	0.0014977	0.0261182
SCML4	0.351446	4.46e-05	0.00528304
AKD1	-0.557952	0.000422085	0.0136876
WASF1	-0.358103	0.00191329	0.030108
TUBE1	-0.470507	4.85e-06	0.00302738
FRK	-0.665724	0.000583592	0.015611
SERINC1	-0.527257	0.00133795	0.0245734
HDDC2	-0.582292	0.000425803	0.0136876
ECHDC1	-0.614451	0.00270212	0.0368548
SAMD3	1.10796	1.1e-05	0.00406213
STX7	-0.611534	3.84e-05	0.00497186
C6orf192	-0.503588	0.00304655	0.0397535
SLC2A12	-0.424647	0.00053945	0.015131
ALDH8A1	-0.539398	0.00178401	0.0287708
EPM2A	-0.369198	0.00421644	0.0475581
RMND1	-0.457048	0.00195552	0.0304322
SERAC1	-0.42693	0.000138483	0.0082746
TAGAP	0.459683	4.63e-06	0.00302738
FLJ27255	0.467794	0.000874779	0.0191827
TCP1	-0.4272	0.00327542	0.0413344
SLC22A2	-0.562455	0.000899819	0.019481
PDE10A	-0.319537	0.00310014	0.0401425
BRP44L	-0.618337	6.55e-06	0.00335221
C6orf124	-0.434868	0.00096779	0.0202996
GPR146	-0.449314	0.000370323	0.0130117
RAC1	-0.396976	0.00152146	0.0263216
C1GALT1	-0.728469	0.000327722	0.012135
TMEM106B	-0.738737	5.56e-06	0.00313078
SCIN	-0.251507	0.0020171	0.0309907
HDAC9	0.324181	0.000935012	0.0198338
EVX1	0.246553	0.00074438	0.0176777
BBS9	-0.427711	0.00125709	0.0236106
STARD3NL	-0.598264	0.00032094	0.012012
C7orf36	-0.612859	0.000401367	0.0133903
C7orf10	-0.85313	0.00013364	0.00815435
MRPL32	-0.490272	0.000846907	0.0189907
UBE2D4	-0.543777	0.000110526	0.00777593
UPP1	0.226144	0.00435647	0.048426
IKZF1	0.500434	0.000610241	0.015869
CROT	-0.430541	0.000432463	0.0137688
RUNDC3B	-0.566578	0.000531122	0.0150833
STEAP1	-1.11647	3.83e-05	0.00497186
STEAP2	-0.617221	1.26e-06	0.00176767
C7orf63	-0.432608	2.78e-05	0.00497186
GTPBP10	-0.498995	0.00281234	0.0378653
CLDN12	-0.680629	0.000187994	0.00940454
ACN9	-0.714884	0.00108618	0.0216386
RINT1	-0.314061	0.00190586	0.0300752
PIK3CG	0.726315	0.00114687	0.0222585
DUS4L	-0.264568	0.00111428	0.0220064
DLD	-0.626442	9.52e-05	0.00725184
IFRD1	-0.367707	0.00134886	0.0246488
CAPZA2	-0.511347	0.000300033	0.0116461
ST7	-0.345692	0.00215439	0.0322043
ASB15	-0.772139	0.00148798	0.0260478
CCDC136	0.186336	0.00198343	0.0306865
AHCYL2	-0.36847	0.00173187	0.0282812
KLHDC10	-0.471742	0.00287623	0.0383611
KLHDC10	-0.623403	0.000486943	0.0143993
TTC26	-0.236398	0.00123501	0.0233518
SSBP1	-0.452198	0.00214029	0.0320948
MGAM	-0.869794	0.000254916	0.0107607
TRBV27	0.497395	9.37e-05	0.00722517
GIMAP7	0.618509	0.00435607	0.048426
NOS3	0.146688	0.00449549	0.0494855
CARD11	0.247087	0.000558846	0.0152935
RADIL	0.189051	0.00275438	0.0374157
KDELR2	-0.500765	0.000113682	0.00780294
NDUFA4	-0.554564	0.000627136	0.016093
DGKB	-0.437102	0.002274	0.0332992
TMEM195	-0.714065	5.05e-05	0.00546393
SOSTDC1	-0.744891	0.000169829	0.00898185
ANKMY2	-0.427245	0.000683207	0.0168162
SNX13	-0.441026	0.000711738	0.0172558
DFNA5	-0.310557	0.0012275	0.023288
HOXA4	-0.329399	0.00143034	0.0254491
HOXA9	-0.401903	0.00357262	0.0435132
HIBADH	-0.601096	8.01e-05	0.00672766
PDE1C	-0.341518	0.00306155	0.0398261
AOAH	0.904852	0.00213384	0.032055
ELMO1	0.479987	0.00174235	0.0283473
TARP	0.568185	0.00037112	0.0130117
TARP	0.402538	0.00318822	0.0407826
TRGV3	1.02414	0.00320704	0.0408377
PSMA2	-0.614736	0.000279643	0.0113778
DDC	-0.863961	0.000191091	0.00943441
VOPP1	0.292343	0.00226292	0.0332459
PSPH	-0.291233	0.000671564	0.016651
ABCB1	-0.649165	0.000379407	0.0131227
SLC25A40	-0.562456	0.000622909	0.0160823
KRIT1	-0.449491	0.000290265	0.0114643
PEX1	-0.419178	0.00109753	0.0217509
HEPACAM2	-0.792072	5.67e-05	0.00569986
BET1	-0.48737	0.00233208	0.0339166
SLC25A13	-0.627625	0.00043365	0.0137688
CYP3A7	-0.640017	0.00369853	0.044385
CYP3A4	-0.675479	0.00321875	0.0408496
AZGP1	-1.1941	0.000380041	0.0131227
TSC22D4	0.191033	0.0032003	0.0408377
RABL5	-0.471645	0.00368891	0.0443325
NAPEPLD	-0.722287	5.12e-05	0.00547383
ORC5	-0.32105	0.00339752	0.042275
SYPL1	-0.490457	6.14e-09	0.000103668
PNPLA8	-0.611595	0.000747681	0.0177063
TMEM168	-0.516781	0.00118293	0.0228017
TSPAN12	-0.76987	3.61e-05	0.00497186
AASS	-0.622516	0.000413074	0.013517
CADPS2	-0.444244	0.00263575	0.0364792
SLC13A1	-0.949952	0.000669247	0.016651
IQUB	-0.700051	1.06e-06	0.00176767
WASL	-0.387691	0.00332766	0.0417131
POT1	-0.49643	0.000387719	0.0132042
KIAA1147	-0.823478	0.00349513	0.0428921
ACTR3C	-0.398793	0.000654323	0.0164899
GIMAP6	0.387092	0.00150362	0.0261653
PRKAG2	-0.390417	0.000568674	0.0154872
LMBR1	-0.651426	0.00188772	0.0299015
LMBR1	-0.558845	0.000730301	0.0175158
MSRA	-0.628129	0.00311295	0.0402159
BLK	0.240899	0.00128244	0.0239905
EFHA2	-0.352808	0.000133251	0.00815435
ZDHHC2	-0.637335	1.06e-05	0.00406213
VPS37A	-0.392756	2.08e-05	0.00438268
ATP6V1B2	-0.562644	0.00163062	0.027445
XPO7	-0.43102	0.00376965	0.0448559
SLC39A14	-0.383434	0.00159553	0.0271031
PPP2R2A	-0.452567	0.0014357	0.0254656
EPHX2	-0.712612	0.00168731	0.0278461
FZD3	-0.476444	0.000475566	0.014241
DCTN6	-0.523008	0.00331395	0.041603
ERLIN2	-0.369248	0.00205228	0.0313316
IDO1	0.9655	0.00053275	0.0150833
GOLGA7	-0.383022	0.00256575	0.0359955
C8orf40	-0.646238	0.00139044	0.0250027
RAB2A	-0.503161	0.00330512	0.0415849
MTFR1	-0.674202	0.00213699	0.0320738
DNAJC5B	0.369869	0.000269494	0.0111494
ADHFE1	-0.496373	0.000124777	0.00809844
SGK3	-0.526782	0.00100727	0.0208173
CSPP1	-0.663021	0.000495827	0.0144706
HNF4G	-0.912759	0.000387877	0.0132042
RALYL	-0.53962	0.000333454	0.0122934
CA13	-0.382239	0.00234469	0.0340707
CA2	-0.979169	2.5e-05	0.00459668
ATP6V0D2	-0.936471	0.000177318	0.00912807
CPNE3	-0.577909	0.000126509	0.00812206
OSGIN2	-0.359682	0.00363456	0.0439295
DECR1	-0.77143	2.05e-05	0.00438268
SLC26A7	-0.781456	0.000190139	0.00943441
TMEM67	-0.37778	0.000202328	0.00984092
DPY19L4	-0.50411	0.00033525	0.0123059
PLEKHF2	-0.81277	0.000401791	0.0133903
POLR2K	-0.498364	0.00128609	0.0239973
ATP6V1C1	-0.666393	7.06e-05	0.00637427
TTC35	-0.677272	0.00185789	0.0295528
SLC30A8	-0.662456	0.000132449	0.00815435
NDUFB9	-0.465384	0.00438614	0.0487236
ASAH1	-0.382392	0.00286863	0.0383203
DOK2	0.366614	0.000124056	0.00809844
NUDT18	0.272716	0.000455354	0.0138921
EGR3	0.235552	0.00403513	0.0463807
PPP2CB	-0.484424	0.00264748	0.0365807
ATP6V1H	-0.451943	0.00356807	0.0435085
LYPLA1	-0.758813	0.000535793	0.0150833
TMEM68	-0.394619	0.000884371	0.0193177
GGH	-0.852002	0.00177057	0.0286361
LACTB2	-0.708105	0.000603336	0.0158519
ZFAND1	-0.556949	0.003561	0.0434825
SLC7A13	-1.24036	0.00257401	0.0360625
UQCRB	-0.683854	0.0011935	0.0229003
HRSP12	-0.983891	0.000411319	0.0135119
ANKRD46	-0.40862	0.00066872	0.016651
LRRC6	-0.673363	0.00461892	0.0499779
TMEM71	0.478813	0.0036519	0.0440131
SLA	0.773372	1.04e-05	0.00406213
CPSF1	0.175889	0.00358473	0.0436082
DOCK8	0.448362	0.00244438	0.0348593
CDC37L1	-0.411052	0.00131759	0.0242877
CD274	0.512103	0.00380263	0.0450578
PDCD1LG2	0.722752	0.00360131	0.0436841
ACER2	0.388818	7.46e-05	0.00646677
ACO1	-0.647474	0.00226431	0.0332459
VPS13A	-0.528083	0.000972298	0.0203688
PSAT1	-1.06543	0.000155329	0.00857531
FAM75D1	0.243649	0.00212669	0.03198
LPPR1	-0.645053	0.00225627	0.0331856
NIPSNAP3A	-0.54763	0.00309838	0.0401425
HSDL2	-0.713011	0.000185329	0.00935416
AK3	-0.418051	0.00429461	0.0481504
LRRC19	-1.01687	4.86e-06	0.00302738
CD72	0.623408	1.32e-05	0.00433156
SIT1	0.400788	0.00312485	0.040308
C9orf41	-0.593676	0.000280563	0.0113878
C9orf95	-0.458407	0.0033535	0.0418816
FRMD3	-0.416012	0.00022566	0.0103259
FANCC	-0.345431	0.000384066	0.0131694
CTSL2	-0.742839	0.00221502	0.0328076
ALDOB	-0.751162	0.00440197	0.0488674
PTGR1	-0.780277	0.000652378	0.0164655
C9orf84	-0.457333	0.00294499	0.038877
AKNA	0.295932	1.02e-05	0.00406213
TNFSF8	0.71473	0.000157946	0.00857531
TRAF1	0.462961	2.16e-05	0.00438268
C5	-0.436434	0.00449717	0.0494855
GGTA1	0.83682	0.00204525	0.0312526
ST6GALNAC6	0.262667	0.0034717	0.0426946
FAM78A	0.359	0.00131652	0.0242877
FCN1	0.559221	0.00037042	0.0130117
LCN6	0.329527	0.00321495	0.0408496
WDR85	0.231372	0.00125297	0.0235595
AKR1C3	-0.606214	0.00172882	0.0282586
ATP5C1	-0.391009	0.0010849	0.0216386
CELF2	0.557977	0.000106023	0.00770322
CAMK1D	0.358937	0.000606454	0.0158519
PTER	-0.688612	0.000296637	0.0115924
CACNB2	-0.333149	0.00147604	0.0259344
THNSL1	-0.570638	0.00172028	0.0281735
APBB1IP	0.623641	0.00103821	0.0211207
RAB18	-0.520736	0.000468322	0.0141207
MAP3K8	0.355065	0.000874356	0.0191827
ALOX5	0.410975	0.000921674	0.0196248
WDFY4	0.341939	0.000144116	0.00827685
WDFY4	0.28592	0.000510699	0.0146902
CISD1	-0.594762	0.00267349	0.036714
SUPV3L1	-0.51264	0.000687977	0.0168844
GHITM	-0.534737	0.001283	0.0239905
BMPR1A	-0.439104	0.0018901	0.0299015
2021-03-05	-0.399081	0.00237195	0.0342018
CYP26C1	0.286002	0.000404779	0.0134277
ABCC2	-0.773283	0.000507728	0.0146547
LZTS2	0.236614	0.000774203	0.0178746
NFKB2	0.24962	0.000475683	0.014241
DUSP5	0.258488	0.00378653	0.0449617
ADRA2A	0.238052	0.00423939	0.0477532
ACSL5	0.394563	0.00404848	0.0465024
BTBD16	0.190432	0.00261202	0.0363295
ACADSB	-0.809244	0.00435428	0.048426
PTPRE	0.381632	0.00270436	0.0368548
TUBAL3	-0.636338	0.00193419	0.0302423
IL15RA	0.293366	0.000169245	0.00898185
PHYH	-0.644218	0.000607984	0.0158668
SLC16A9	-0.851416	0.00108853	0.0216386
EGR2	0.627147	3.18e-05	0.00497186
PBLD	-0.908072	0.00147932	0.025965
SLC25A16	-0.510111	0.00162148	0.0273645
PRF1	0.409222	1.87e-05	0.00438268
P4HA1	-0.761765	0.000113038	0.00779039
ANXA7	-0.433734	0.0039223	0.0458642
GLUD1	-0.754163	9.6e-05	0.00725662
RNLS	-0.357885	0.00293309	0.0388678
SLC16A12	-0.781462	0.000345168	0.0125068
PANK1	-0.554777	0.000112958	0.00779039
GOT1	-0.650058	0.000826295	0.0186524
ARL3	-0.377653	0.00341422	0.042389
SFXN4	-0.380884	0.00390882	0.0457383
PRDX3	-0.631583	2.68e-05	0.00486099
FLJ40536	0.44556	0.00108903	0.0216386
CLRN3	-0.759781	0.00381462	0.0451365
BNIP3	-0.944279	4.62e-05	0.0052919
LSP1	0.502498	2.06e-05	0.00438268
TSPAN32	0.17004	0.00249709	0.0354016
MYOD1	0.218176	0.00455197	0.0496285
NELL1	-0.684507	3.82e-05	0.00497186
ANO5	-0.431625	0.00392783	0.0458946
METT5D1	-0.719692	5.79e-05	0.00571505
DEPDC7	-0.605223	0.00015291	0.00857531
HIPK3	-0.465981	0.000117246	0.00791159
CAT	-0.557228	0.00281282	0.0378653
PDHX	-0.592483	3.7e-05	0.00497186
GLYATL1	-0.856414	0.000718997	0.0173213
MS4A1	0.937499	0.000107435	0.00770322
CD6	0.367925	2.65e-06	0.00246906
CD5	0.457386	0.00050881	0.0146609
FERMT3	0.333737	5.05e-05	0.00546393
PLCB3	0.148526	0.00462041	0.0499779
FRMD8	0.257026	0.00348504	0.0428275
SIPA1	0.199051	0.00304202	0.039725
CTSW	0.697533	5.73e-05	0.00571505
FOLR2	0.602988	0.00306973	0.0399018
P2RY6	0.241753	0.00455173	0.0496285
C11orf54	-0.763603	0.000426394	0.0136876
BIRC3	0.847063	0.00395214	0.0459597
AASDHPPT	-0.363956	0.00259572	0.0362332
ACAT1	-0.555239	0.00112041	0.0220235
FDX1	-0.529417	0.000741182	0.0176777
C11orf1	-0.498213	0.00224367	0.0330523
DLAT	-0.413538	0.00208528	0.0316679
PTS	-0.504808	0.00446273	0.0492827
IL10RA	0.567854	4.79e-05	0.00532122
CD3E	1.35129	0.000197178	0.00967837
CD3G	1.21555	0.00395895	0.0459597
ATP5L	-0.685045	0.00014902	0.00844361
TMEM25	-0.268935	0.00297884	0.0392032
SC5DL	-0.512513	0.000956237	0.0201574
CRTAM	0.660931	0.000100036	0.00747323
GRAMD1B	-0.48801	0.00349538	0.0428921
SLC37A2	0.295469	0.000872522	0.0191827
FLI1	0.504019	0.00371797	0.0444551
RHOG	0.422135	0.000760052	0.0177472
STK33	-0.473448	0.000334853	0.0123059
FANCF	-0.357089	0.00417965	0.0473329
SLC5A12	-0.930955	0.00174521	0.0283473
LGR4	-0.499723	0.000344197	0.0124984
FBXO3	-0.464679	0.000285008	0.0114037
MTCH2	-0.596413	0.000552545	0.015195
FOLH1	-0.469919	0.00156448	0.0268731
LPXN	0.460815	0.0014207	0.0253846
GLYAT	-0.967863	0.000649467	0.0164412
FTH1	-0.630409	0.00390847	0.0457383
CHRM1	0.519339	0.000493293	0.0144706
SLC22A24	-0.716735	0.000851744	0.0190637
RASGRP2	0.300805	0.000424298	0.0136876
PTPRCAP	0.399288	0.000155011	0.00857531
UCP2	0.671509	0.00282134	0.0378653
NARS2	-0.402807	0.00320669	0.0408377
NOX4	-0.74845	0.000767414	0.0177992
KBTBD3	-0.606733	1.93e-05	0.00438268
C11orf92	-0.559163	9.1e-05	0.00711655
POU2AF1	0.34797	0.00137276	0.024841
TIMM8B	-0.795125	0.000446862	0.0138921
AMICA1	1.14675	0.00104883	0.02126
CD3D	1.54507	0.000140049	0.0082746
USP2	-0.939499	3.28e-05	0.00497186
ZBTB44	-0.364588	0.00229854	0.0335734
NDUFA9	-0.447675	0.00266441	0.0366935
CD27	0.668599	5.45e-05	0.00563893
LAG3	0.235891	0.00269019	0.0368401
CD4	0.518263	0.000415313	0.0135377
PTPN6	0.639784	3.86e-05	0.00497186
KLRG1	0.778612	0.000207982	0.0098986
CLEC2D	0.968766	0.000161576	0.00874428
CLEC9A	0.54259	0.00301443	0.0394443
KLRD1	0.884584	0.000546019	0.0151608
BCL2L14	0.264586	0.000120312	0.00791159
DERA	-0.489698	0.00381406	0.0451365
MGST1	-0.579647	0.00287935	0.0383646
PIK3C2G	-0.494482	4.39e-05	0.00528304
ARNTL2	0.432417	0.0029093	0.0386799
MRPS35	-0.547141	0.00181826	0.0291664
FGD4	-0.422618	0.000422172	0.0136876
PRPH	0.203944	0.0027213	0.0370258
LARP4	-0.55952	0.000212853	0.00998165
NCKAP1L	0.943499	0.000547711	0.0151608
DGKA	0.612084	1.86e-05	0.00438268
XRCC6BP1	-0.362018	4.28e-05	0.0052786
DYRK2	0.336915	0.0040252	0.0463611
LYZ	1.38144	0.000910315	0.0195
THAP2	-0.407007	0.000673357	0.016671
TMEM19	-0.542634	0.00121636	0.023207
TRHDE	-0.717191	9.24e-05	0.00715425
ACSS3	-0.559947	0.00130936	0.024236
TMTC3	-0.557516	0.00167698	0.0277923
MRPL42	-0.802368	3.1e-05	0.00497186
AMDHD1	-0.446813	0.00106528	0.021439
SLC25A3	-0.291026	0.00386052	0.045454
NR1H4	-0.519781	0.00305686	0.0397957
CHPT1	-0.510318	0.000374086	0.0130505
CHST11	0.370625	0.00282194	0.0378653
	0.755944	0.000490134	0.0144431
DAO	-0.878592	0.000667992	0.016651
TCTN1	-0.403422	0.00394207	0.0459597
SH2B3	0.225189	0.000231077	0.0104266
PXMP2	-0.602679	0.0013193	0.0242927
EFCAB4B	0.231434	0.00170681	0.0280073
VWF	0.352971	0.00168561	0.0278461
CD163L1	0.428568	0.000441708	0.0138921
SLC2A3	0.514229	0.00396585	0.0459597
PZP	0.277038	0.000424079	0.0136876
CD69	1.06973	0.000539465	0.015131
CLEC2B	0.776934	0.00421978	0.0475641
CLEC7A	0.612194	0.00435569	0.048426
KLRK1	1.23358	4.7e-05	0.0052919
EPS8	-0.580869	0.000775402	0.0178746
LDHB	-0.353103	0.0016401	0.0274732
ST8SIA1	0.334823	0.00191705	0.0301392
CASC1	-0.507292	0.00292542	0.0388637
TM7SF3	-0.675511	0.00090294	0.019481
AMN1	-0.536109	0.00198474	0.0306865
PKP2	-0.47756	0.00248909	0.0353316
ABCD2	0.543124	0.00105354	0.0213111
NELL2	0.781425	0.000250615	0.0106859
FKBP11	0.474522	0.000752887	0.0177301
BIN2	0.745546	1.96e-05	0.00438268
ITGB7	0.353166	0.000125182	0.00809844
KIAA0748	0.432196	0.000983566	0.0204969
ATP5B	-0.38437	0.000387117	0.0132042
ARHGAP9	0.325405	3.7e-05	0.00497186
AGAP2	0.217219	0.00238969	0.0343497
LRIG3	-0.479515	0.000149622	0.0084494
IFNG	0.828553	0.000111732	0.00779
CAPS2	-0.417971	0.0026026	0.0362582
BBS10	-0.524166	0.000250156	0.0106859
ANKS1B	-0.33934	0.00236205	0.0341408
SYCP3	-0.393327	0.00265725	0.0366267
PAH	-0.906783	0.00238452	0.0343244
C12orf42	0.258251	0.00276618	0.0374856
SELPLG	0.746806	2.27e-05	0.00450529
TMEM116	-0.616029	0.000111299	0.00779
IL31	0.367576	0.00298311	0.039224
GPR109A	0.374112	0.00344555	0.0425901
NCOR2	0.205289	0.0012862	0.0239973
IFT88	-0.516071	0.00424849	0.047792
SAP18	-0.468279	0.000854281	0.0190801
FGF9	-0.664923	0.00285151	0.0381606
	0.364019	0.000756919	0.0177472
KL	-0.869598	0.000606476	0.0158519
ITM2B	-0.346091	0.00299715	0.0393216
DLEU1	-0.575141	0.000216957	0.0100365
NDFIP2	-0.531249	0.000230595	0.0104266
CLDN10	-0.715812	0.000541811	0.0151465
TM9SF2	-0.533611	0.00227582	0.0332992
CLYBL	-0.582541	0.00372714	0.0444609
BIVM	-0.384298	0.00103138	0.0210796
MIPEP	-0.500228	0.00137409	0.024841
LCP1	1.10148	0.00260832	0.0363079
C13orf18	0.322711	0.00168401	0.0278461
ESD	-0.444337	0.00190951	0.0301047
SUCLA2	-0.604952	0.00356152	0.0434825
TMTC4	-0.447943	0.00176943	0.0286361
C13orf27	-0.443776	0.00235906	0.0341326
SLC10A2	-0.779707	0.00193853	0.0302423
RASA3	0.372814	0.000130661	0.00815435
PNP	-0.677505	0.00137778	0.0248544
TRAJ17	0.637712	1.52e-05	0.00438268
TRAV8-3	0.46143	2.49e-05	0.00459668
MIPOL1	-0.432612	0.000452693	0.0138921
MIA2	-0.652984	0.00111564	0.0220064
CTAGE5	-0.269643	0.00264333	0.0365542
FAM179B	-0.482023	7.77e-05	0.00656108
KLHDC2	-0.569062	5.3e-05	0.00555447
PTGDR	0.459958	0.000684785	0.0168306
MUDENG	-0.494812	0.000835047	0.0188248
ACTR10	-0.42142	0.000582918	0.015611
C14orf135	-0.524223	0.00131048	0.024236
PPM1A	-0.37621	0.0010893	0.0216386
SLC38A6	-0.474202	0.00451552	0.0495094
PRKCH	0.609659	0.00343499	0.0425218
MPP5	-0.561466	0.00056468	0.0154033
SLC39A9	-0.546188	0.00395383	0.0459597
FOS	0.376167	0.00113104	0.0221038
BATF	0.285854	0.000803653	0.0182388
KIAA1737	-0.339485	0.000486232	0.0143993
PRO1768	0.473437	0.00352815	0.0432
SERPINA5	-0.683514	0.00136855	0.0248207
TCL1B	-0.390407	0.00110842	0.021941
EVL	0.380966	7.61e-05	0.00646994
TRAF3	0.384724	0.00019109	0.00943441
TNFAIP2	0.302894	3.63e-05	0.00497186
CCNB1IP1	-0.469397	0.000610887	0.015869
DAD1	-0.413884	0.00163683	0.0274457
SLC7A7	-0.808741	0.00450387	0.0495085
CMA1	0.422983	0.00188469	0.0299015
CTSG	0.413506	0.00420836	0.0475305
GZMH	0.550471	0.00108023	0.0216386
GZMB	1.01038	1.25e-05	0.00431071
L2HGDH	-0.326124	0.00114149	0.0221944
CDKL1	-0.279029	0.00397417	0.0459615
CNIH	-0.485958	0.000532197	0.0150833
RTN1	0.412784	0.000378257	0.0131227
ENTPD5	-0.725639	0.00085782	0.019083
C14orf145	0.535231	0.00162759	0.027427
SERPINA6	-0.718143	0.00096434	0.0202776
BCL11B	0.216933	0.00172579	0.0282364
WARS	0.618256	0.000909452	0.0195
ANKRD9	0.268365	0.00252005	0.0355481
GPR132	0.262687	0.00102617	0.0210533
ADAM6	0.93398	7.05e-05	0.00637427
ADAL	-0.456709	0.00280687	0.0378547
SEMA6D	-0.639535	0.000474925	0.014241
GALK2	-0.447484	0.0041369	0.0470704
MAPK6	-0.393859	0.00310502	0.040168
PIGB	-0.461872	0.000349065	0.0125918
PLEKHO2	0.309742	0.0037727	0.0448606
GLCE	-0.551068	0.000401482	0.0133903
SENP8	-0.329935	0.00180512	0.0290281
CSK	0.253885	0.00429799	0.0481563
C15orf39	0.18043	0.00428675	0.0480942
PSTPIP1	0.234981	0.00114225	0.0221944
CRABP1	-0.752794	5.29e-05	0.00555447
IL16	0.303706	0.0003831	0.0131694
PDE8A	-0.478707	0.000541208	0.0151465
ISG20	0.417072	0.000142864	0.0082746
LRRK1	0.263567	0.000913501	0.0195
LRRK1	0.275584	0.000379051	0.0131227
LPCAT4	0.169278	0.00450957	0.0495085
PLCB2	0.356042	0.000721976	0.0173408
GATM	-0.759925	0.00214262	0.0321013
SLC30A4	-0.413105	0.00168544	0.0278461
C15orf33	-0.348304	0.000302219	0.011704
TRPM7	-0.589819	0.000737041	0.0176524
WDR72	-0.797809	0.00240421	0.0345196
FAM96A	-0.506149	0.0014662	0.0257884
ETFA	-0.604911	0.00408872	0.046869
BCL2A1	1.09014	8.69e-05	0.00698662
DET1	-0.420275	0.00121142	0.023139
HAPLN3	0.308819	0.000144945	0.00829626
PEX11A	-0.430421	0.00081413	0.0184271
MESP1	0.233504	0.00341708	0.0423934
PRC1	0.443332	0.00109217	0.0216702
RGMA	0.264672	0.00121002	0.0231383
TPSD1	0.342676	0.00072014	0.0173213
PAQR4	0.264589	0.00415921	0.0472281
TNFRSF12A	0.443049	0.00236473	0.0341408
IL32	0.639557	0.00331207	0.041603
DNASE1	-0.544308	0.0014976	0.0261182
CIITA	0.415786	0.000177207	0.00912807
TNFRSF17	1.09371	0.00165213	0.0275382
NDE1	0.334549	0.00129425	0.0240676
ABCC1	0.308618	0.000207534	0.0098986
ANKS4B	-0.577471	0.00450816	0.0495085
UQCRC2	-0.533813	1.99e-06	0.00239459
C16orf52	-0.345492	0.00212204	0.0319631
PRKCB	0.76577	0.000588557	0.0156495
SLC5A11	-0.573523	0.00029491	0.0115581
IL4R	0.302478	0.000912695	0.0195
IL21R	0.26477	0.00037737	0.0131227
LAT	0.406093	0.000156623	0.00857531
CORO1A	0.545246	1.63e-05	0.00438268
ITGAL	0.704532	7.34e-06	0.00354239
ITGAM	0.312558	0.00416991	0.0473179
ITGAX	0.45534	2.61e-06	0.00246906
PHKB	-0.502289	0.00293504	0.0388678
ADCY7	0.246061	0.00068163	0.0168154
NLRC5	0.2905	3.57e-05	0.00497186
CCL22	0.659406	0.000116707	0.00791159
GPR114	0.228885	0.000236496	0.0105095
CIRH1A	-0.574513	0.00223188	0.0329705
CENPN	-0.490335	0.000245973	0.0105951
IRF8	0.879203	1.11e-05	0.00406213
ZNF276	0.205662	0.00457177	0.0497386
FBXL16	0.267905	0.000142764	0.0082746
RNPS1	0.550613	0.00264958	0.0365807
PKMYT1	0.20697	0.00399888	0.0461475
XYLT1	0.298667	0.00163386	0.0274457
ACSM2B	-0.86057	0.00179065	0.0288503
IGSF6	0.75197	0.000525176	0.0150278
KCTD13	0.24482	0.00445303	0.0492399
GDPD3	-0.541307	0.00430728	0.0481645
2021-09-01	0.400662	8.36e-06	0.00381653
PYCARD	0.409209	0.00152016	0.0263216
SNX20	0.287862	0.00214689	0.0321367
AKTIP	-0.671939	0.00432808	0.0483012
PSMB10	0.526562	3.22e-05	0.00497186
LCAT	0.216249	0.00375692	0.044736
DPEP2	0.249716	0.0040346	0.0463807
SMPD3	0.218879	0.00323769	0.0409807
TMED6	-1.13057	0.00246831	0.0351411
C16orf61	-0.559443	0.00339544	0.042275
KLHDC4	0.199865	0.00320337	0.0408377
ASPA	-0.791468	0.00025248	0.0107384
ARRB2	0.338379	0.00119594	0.0229137
LOC100130950	0.337276	0.00101211	0.0208415
ACAP1	0.321543	0.000107077	0.00770322
TRPV2	0.395189	6.03e-05	0.00584833
SLC5A10	-0.422284	0.00441455	0.0489609
SLC47A1	-0.739358	0.000914673	0.0195003
ALDH3A2	-0.592277	0.000342911	0.0124786
RHOT1	-0.39975	0.0025426	0.0358063
SLFN5	0.720056	0.00166214	0.0276505
PIGW	-0.386288	0.00174608	0.0283473
CNTNAP1	0.16835	0.0045811	0.049744
FMNL1	0.321908	3.53e-05	0.00497186
TBX21	0.232799	0.00278693	0.0376833
TMEM92	0.398244	0.000185587	0.00935416
KIF2B	0.282597	0.00451475	0.0495094
TOM1L1	-0.764412	0.000452006	0.0138921
TOM1L1	-0.819358	0.000448492	0.0138921
STXBP4	-0.604565	0.000790768	0.0181096
HLF	-0.60604	0.000626351	0.016093
PRR11	0.384133	0.000665032	0.016651
TACO1	-0.387392	0.00414328	0.0471106
KCNJ16	-0.686461	0.00430519	0.0481645
RAB37	0.28241	0.000342738	0.0124786
TMC8	0.256675	0.000131354	0.00815435
SMYD4	0.204249	0.00324366	0.0410257
P2RX5	0.271044	0.00314812	0.0405461
ATP2A3	0.223862	0.00102398	0.0210339
C17orf87	1.16835	0.000488642	0.0144243
NLRP1	0.310312	0.000143096	0.0082746
CLEC10A	0.489977	0.000213116	0.00998165
PIK3R5	0.285807	3.77e-05	0.00497186
SHMT1	-0.700647	0.000666009	0.016651
TMIGD1	-0.637103	0.00242924	0.0347608
CCL5	1.16014	5.02e-06	0.00302738
IKZF3	0.898777	5.33e-05	0.00555447
CCR7	0.73505	0.00057102	0.0155214
COX11	-0.691146	0.000299152	0.0116387
MRPS23	-0.570483	0.00387413	0.04549
LRRC37A3	-0.774484	0.00153839	0.0265329
APOH	-0.971488	0.00219198	0.0325812
SLC16A6	0.645985	0.000162367	0.00875901
ABCA5	-0.332485	0.00235824	0.0341326
CD300C	0.25694	0.00426517	0.0479158
CD300LF	0.278125	0.000414817	0.0135377
UNC13D	0.194545	0.000455287	0.0138921
ACOX1	-0.536926	0.001652	0.0275382
MXRA7	0.233648	0.00217351	0.0324489
TMC6	0.194896	0.000342286	0.0124786
CYTH1	0.48693	0.000174414	0.00912807
SECTM1	0.47079	0.00169593	0.0279373
ARHGAP28	-0.322696	0.00182903	0.0292731
NAPG	-0.514463	0.00230919	0.0336998
C18orf1	0.189208	0.00400118	0.0461475
RIOK3	-0.449019	0.00157221	0.026951
DSG3	0.176746	0.00451845	0.0495094
RNF125	0.528668	0.00226697	0.033256
C18orf25	-0.380722	0.00137023	0.0248243
POLI	-0.525401	9.47e-05	0.00725184
RAB27B	0.421803	0.00301052	0.0394357
C18orf55	-0.607779	0.000125179	0.00809844
NFATC1	0.245154	4.44e-05	0.00528304
C18orf19	-0.673655	0.00021632	0.0100345
B4GALT6	-0.442028	0.000282233	0.0114007
TRAPPC8	-0.411671	0.00364045	0.0439693
ATP5A1	-0.358679	0.00268135	0.0367741
ACAA2	-0.746316	0.000210191	0.00994139
MRO	-0.759524	0.00119228	0.0229003
NARS	-0.492301	0.0033527	0.0418816
RNF152	-0.694744	0.00219202	0.0325812
RTTN	-0.477539	0.000859864	0.019083
FBXO15	-0.385347	0.0019352	0.0302423
CYB5A	-0.605394	0.00362093	0.0438275
HMHA1	0.169279	0.00454354	0.0496285
TLE6	0.205558	0.00161383	0.0273315
GNA15	0.367952	0.00279633	0.0377426
S1PR4	0.456147	3.56e-05	0.00497186
EBI3	0.379674	0.000205153	0.00984092
VAV1	0.522383	2.12e-05	0.00438268
EMR1	0.339756	0.00271707	0.0369981
ICAM1	0.419673	0.00168874	0.0278461
IL27RA	0.278065	0.000114775	0.00784608
CD97	0.454059	0.00208744	0.0316679
CLEC17A	0.247738	0.000312142	0.0119513
MYO9B	0.291633	0.000119366	0.00791159
FXYD5	0.623371	1.9e-05	0.00438268
USF2	0.198898	0.00415537	0.0472163
CD22	0.474211	5.12e-05	0.00547383
HCST	0.803838	0.000188815	0.00940454
CD79A	0.92687	4.27e-05	0.0052786
ARHGEF1	0.241821	0.000433816	0.0137688
IGFL2	0.274916	0.00293043	0.0388678
EMP3	0.826617	0.000213407	0.00998165
CD37	0.747291	0.000147936	0.00841041
SPIB	0.363894	0.00234917	0.034077
CD33	0.345794	0.000895715	0.0194628
LAIR2	1.13339	3.53e-05	0.00497186
LILRA1	0.600776	0.00049245	0.0144706
LILRB1	0.498614	0.000167239	0.00895003
LILRB4	0.514059	0.000155814	0.00857531
MIER2	0.192118	0.00263107	0.0364723
MOBKL2A	0.307392	0.00119323	0.0229003
TNFSF14	0.226768	0.00401771	0.0463066
CD209	0.618621	1.96e-05	0.00438268
MYO1F	0.383085	3.22e-06	0.00257362
ANGPTL6	0.231245	0.00197555	0.0306592
DNMT1	0.277862	0.000461189	0.014006
MAN2B1	0.325756	0.000934171	0.0198338
JAK3	0.24882	0.000120249	0.00791159
IL12RB1	0.247489	0.000319705	0.012012
RAB3A	-0.326726	0.000911545	0.0195
LRRC25	0.177087	0.00240857	0.0345235
GMIP	0.196815	0.00227022	0.0332749
SLC7A9	-0.801844	0.000944782	0.0199908
MAP4K1	0.360268	3.43e-05	0.00497186
TGFB1	0.329111	0.00353128	0.043207
POU2F2	0.199697	0.0026999	0.0368548
LYPD3	0.241402	0.00103244	0.0210796
ZNF296	0.274	0.000858058	0.019083
NTN5	0.225941	0.00102955	0.0210714
NUP62	0.207127	0.00273957	0.0372445
KLK1	-0.875879	0.00282024	0.0378653
NKG7	0.654644	0.000208138	0.0098986
SIGLEC10	0.363135	0.000534224	0.0150833
SIGLEC6	0.274048	0.000879079	0.019227
FPR1	0.445911	0.00234707	0.0340758
TFPT	0.363724	0.00184395	0.0294283
LILRB2	0.428316	0.00010366	0.00761003
LILRA4	0.309141	0.00030757	0.011884
LAIR1	0.406201	0.00184662	0.0294431
FAM110A	0.246425	0.00259674	0.0362332
CDC25B	0.274854	0.000308608	0.0118969
CRLS1	-0.577367	0.000127559	0.00815435
CST7	0.603873	1.37e-05	0.00435239
REM1	0.2149	0.00368197	0.0442949
HCK	0.479911	2.88e-06	0.00246906
TOX2	0.243952	0.00049702	0.0144706
MMP9	0.455186	0.00207292	0.0315598
CD40	0.301446	0.00343898	0.04254
LSM14B	0.170015	0.00317153	0.0407376
SIRPB1	0.380371	0.00124525	0.0234945
UBOX5	-0.234155	0.00146455	0.0257861
SIGLEC1	0.16448	0.00397287	0.0459615
RASSF2	0.479544	0.00193369	0.0302423
MKKS	-0.540507	0.000624967	0.016093
LOC100127886	-0.731006	0.000639089	0.016276
PTPRT	0.144723	0.00418543	0.0473666
ADA	0.264623	0.00244185	0.0348525
WFDC12	0.34495	0.00040162	0.0133903
PREX1	0.352224	8.58e-05	0.00698655
NFATC2	0.559574	0.000445559	0.0138921
ZBP1	0.219723	0.00261642	0.0363607
CTSZ	0.335184	0.00435006	0.048426
ZBTB46	0.197185	0.00308085	0.0400155
CBR3	0.44613	0.00316935	0.0407376
KCNJ15	-0.786134	0.00113887	0.0221797
UBASH3A	0.292409	0.000974197	0.020377
TRPM2	0.171907	0.00167725	0.0277923
CLDN8	-0.830187	0.000465552	0.0140875
TIAM1	0.236012	0.00399405	0.0461282
C21orf62	-0.729713	0.000550197	0.0151621
CRYZL1	-0.428445	0.00161331	0.0273315
RUNX1	0.409079	2.47e-05	0.00459668
C21orf96	0.654277	0.00105514	0.0213111
TMPRSS2	-0.426378	0.000796886	0.0181096
ITGB2	0.574604	8.61e-05	0.00698655
S100B	1.11991	1.86e-05	0.00438268
IGLL5	0.869632	0.000371237	0.0130117
IGLV6-57	1.48985	0.00149442	0.0261182
UQCR10	-0.438375	0.00200215	0.030789
MCM5	0.233353	0.00317461	0.0407376
CSF2RB	0.307454	2.42e-05	0.00459363
CYTH4	0.355864	0.000535977	0.0150833
SH3BP1	0.219139	0.000978628	0.0204254
MICALL1	0.208424	0.00210326	0.0317653
APOBEC3D	0.352582	0.000357756	0.0127711
APOBEC3F	0.39983	0.000992087	0.020582
APOBEC3G	0.749503	0.00043076	0.0137688
GRAP2	0.541935	0.000326293	0.0121087
MEI1	0.739306	0.000108725	0.00771354
PARVG	0.379145	0.000389354	0.0132109
CECR1	0.733467	0.000238124	0.0105095
DERL3	0.286657	0.000578253	0.015611
APOL3	0.436805	0.000284463	0.0114037
PVALB	-1.15239	6.42e-05	0.00614159
IL2RB	0.586278	9.35e-07	0.00175494
RAC2	0.844563	6.47e-06	0.00335221
MFNG	0.361831	0.00045044	0.0138921
MKL1	0.268	0.0013531	0.0246995
ST13	-0.471988	0.00193974	0.0302423
NDUFA6	-0.493755	0.000395429	0.013327
EFCAB6	-0.335001	0.00143911	0.0254711
C22orf34	0.2491	0.00387339	0.04549
BRD1	0.209917	0.000409152	0.0134669
TYMP	0.255842	0.00119155	0.0229003
ARSF	-0.51497	0.00111856	0.0220235
TLR7	0.686207	0.00159156	0.0270902
ZRSR2	0.764834	0.00449868	0.0494855
MBTPS2	-0.359665	0.000837669	0.0188336
PHEX	0.498088	8.19e-05	0.00681303
GK	-0.901461	6.86e-05	0.00632948
MAOA	-0.768902	6.46e-05	0.00614159
WAS	0.354619	0.00011031	0.00777593
CLCN5	-0.78704	0.000502691	0.0145793
GJB1	-0.623785	8.95e-05	0.00709615
P2RY10	1.07317	0.000682175	0.0168154
GPR174	1.64348	0.000154284	0.00857531
RNF128	-0.612218	0.000118932	0.00791159
TBC1D8B	-0.525106	0.000448296	0.0138921
ZCCHC16	-0.416108	0.00379927	0.0450497
PGRMC1	-0.599454	0.00317505	0.0407376
SH2D1A	0.547337	0.00251234	0.0355191
OCRL	-0.336372	0.00232562	0.033881
SASH3	0.462717	8.37e-05	0.00689024
CD40LG	0.551614	0.00417778	0.0473329
PNPLA4	-0.655008	0.000562207	0.0153606
ASB9P1	-0.499932	0.000553786	0.0152044
ACE2	-0.950916	0.000373433	0.0130505
TMEM27	-0.843204	0.000852418	0.0190637
EIF1AX	-0.715478	0.00100865	0.0208203
APOO	-0.567018	0.000937084	0.0198528
CXorf21	0.704245	0.000349752	0.0125918
MAOB	-0.612254	0.00434575	0.048426
CFP	0.346825	5.99e-05	0.00584833
SLC38A5	0.214115	0.000650923	0.0164533
PIM2	0.458064	0.000274603	0.0112814
IL2RG	1.39125	0.00010771	0.00770322
CXCR3	0.375819	2.99e-05	0.00497186
ZDHHC15	-0.293832	0.00143593	0.0254656
RPS6KA6	-0.675664	0.000366565	0.013003
CHM	-0.371496	0.00158565	0.0270169
TSPAN6	-0.595096	0.00206208	0.0314528
BTK	0.597192	0.00024975	0.0106859
LAMP2	-0.382877	0.00108343	0.0216386
ELF4	0.386809	2.9e-05	0.00497186
HS6ST2	-0.401802	0.000719185	0.0173213
LAGE3	-0.351122	0.00167078	0.0277668
FAM72D	0.334548	0.00119692	0.0229137
