# Supplementary material for: SLAMF8 Participates in Acute Renal Transplant Rejection via TLR4 Pathway on Pro-Inflammatory Macrophages
Source: Front Immunol. 2022 Apr 1;13:846695. doi: 10.3389/fimmu.2022.846695 (PMC9012444; doi:10.3389/fimmu.2022.846695)
Supplement: Supplementary Table 2 — The MCC values of the top 10 genes in the green module. [file Table_2.xlsx]

## Sheet: suppl.table2
Top 20 in network CytoscapeInput-edges-green.txt_2 ranked by MCC method
Rank	Name	Score
1	DOCK2	75
2	PTPRC	39
3	NCKAP1L	38
4	IL2RG	35
5	ST8SIA4	34
6	SLAMF8	33
7	CD180	32
8	PYHIN1	31
8	ITGA4	31
10	PTPRE	30
