# Supplementary material for: SLAMF8 Participates in Acute Renal Transplant Rejection via TLR4 Pathway on Pro-Inflammatory Macrophages
Source: Front Immunol. 2022 Apr 1;13:846695. doi: 10.3389/fimmu.2022.846695 (PMC9012444; doi:10.3389/fimmu.2022.846695)
Supplement: Supplementary Table 3 — Cell-type enrichment score. [file Table_3.xlsx]

## Sheet: Sheet1
	GSM4097336	GSM4097351	GSM4097352	GSM4097354	GSM4097357	GSM4097363	GSM4097365	GSM4097368	GSM4097375	GSM4097378	GSM4097380	GSM4097381	GSM4097383	GSM4097384	GSM4097386	GSM4097337	GSM4097338	GSM4097339	GSM4097340	GSM4097341	GSM4097342	GSM4097343	GSM4097344	GSM4097345	GSM4097346	GSM4097347	GSM4097348	GSM4097349	GSM4097350	GSM4097353	GSM4097355	GSM4097356	GSM4097358	GSM4097359	GSM4097360	GSM4097361	GSM4097362	GSM4097364	GSM4097366	GSM4097367	GSM4097369	GSM4097370	GSM4097371	GSM4097372	GSM4097373	GSM4097374	GSM4097376	GSM4097377	GSM4097379
Adipocytes	0	0	0	0	0	0	0	0	0.0012	0	0	0	0.0021	0.0224	0	0	0	0	0	0	0	0	0	0	0	0	0	0	0	0	0.0154	0.0039	0	0.0067	0.0096	0.0119	0.0012	0.0007	0	0	0.0027	0	0	0	0	0	0.0012	0	0
Astrocytes	0	0	0	0	0	0	0	0	0	0	0	0	0	0.0386	0	0	0	0	0	0	0	0	0	0	0	0	0	0	0	0	0	0	0	0	0	0	0	0	0	0	0	0	0	0	0	0	0	0	0
B-cells	0.1072	0.0484	0.091	0.0485	0.0158	0	0.0663	0.0025	0	0.0053	0.0516	0.0271	0.0328	0	0.0688	0.0088	0	0.0009	0.0113	0	0	0.0032	0.0001	0	0.0059	0.0195	0	0.009	0	0.0349	0.0072	0	0	0	0	0	0.0036	0.0006	0.0016	0.0104	0	0	0	0.0679	0	0	0	0	0
Basophils	0.1902	0.308	0.2069	0.1024	0.106	0.0142	0.0953	0.0638	0.2134	0.0489	0.095	0.1306	0.4067	0.0938	0.0419	0.0214	0.0059	0.1239	0.1357	0.0554	0.1078	0.0087	0.0662	0.0527	0.0803	0.0735	0.081	0.0168	0.1043	0.1514	0.1911	0.1903	0.0338	0.1328	0.165	0.1314	0.1131	0.115	0.0187	0	0.0822	0.0055	0	0.1169	0.09	0.0762	0.0733	0.0214	0.1299
CD4+ T-cells	0	0	0	0	0	0	0	0	0	0	0	0	0	0	0	0	0	0	0	0	0	0	0	0	0	0	0	0	0	0	0	0	0	0	0	0	0	0	0	0	0	0.0014	0	0.0031	0	0	0	0	0
CD4+ Tcm	0	0	0	0.0002	0.0023	0	0	0.0206	0	0	0	0	0.0037	0	0	0	0	0	0	0	0	0	0	0	0	0	0	0	0	0.0012	0	0	0	0	0.0117	0	0	0	0	0.0013	0.0054	0	0	0	0.0007	0	0	0	0
CD4+ Tem	0.2029	0.1048	0.211	0.0843	0.0853	0.025	0.1368	0.0013	0	0.002	0.0807	0.0729	0	0.0184	0.0448	0	0.0194	0.0154	0.0176	0	0.0003	0.0296	0.0334	0	0.0061	0.0267	0	0.0188	0.0077	0.1134	0.0382	0.0253	0	0.0123	0	0.0542	0.0354	0	0.0021	0.0201	0.0085	0	0	0.0975	0.0097	0.0086	0.014	0	0.0045
CD4+ memory T-cells	0.1642	0.1376	0.1845	0.0286	0.063	0.0131	0.1349	0.0162	0.0039	0.0507	0.069	0.0965	0	0	0.0519	0.0289	0.0257	0.0281	0.0516	0.0169	0.0198	0.0399	0.0358	0.0125	0.015	0.0679	0.0176	0.0429	0.0387	0.0363	0.0788	0	0.0125	0.0099	0	0.0558	0.0358	0	0.0266	0.0196	0.0122	0.023	0.0127	0.1618	0.0034	0.0073	0.0228	0.0107	0.0254
CD4+ naive T-cells	0	0	0	0	0	0	0.0048	0	0	0	0	0	0	0	0.004	0	0	0	0	0	0	0	0	0	0	0	0	0	0	0	0	0	0	0	0	0	0	0	0	0	0	0	0	0.0042	0	0	0	0	0
CD8+ T-cells	0.0824	0.0488	0.0786	0.0272	0.028	0.007	0.0848	0.0015	0	0.0099	0.0475	0.0549	0	0	0.0458	0.009	0	0	0	0	0	0.0052	0	0	0	0.0123	0	0.0212	0	0.0158	0.018	0	0	0	0	0	0	0	0.0016	0.0135	0	0.0029	0	0.0589	0	0	0	0	0
CD8+ Tcm	0.1803	0.1081	0.1642	0.0448	0.0485	0.0035	0.136	0	0	0.013	0.0999	0.0809	0	0	0.0445	0	0.0044	0	0.012	0	0	0.0154	0.0114	0	0	0.0344	0	0.0302	0	0.0413	0.0436	0	0	0	0	0.0109	0.0129	0	0	0.0007	0	0.0064	0	0.0885	0	0	0	0	0
CD8+ Tem	0.0036	0	0	0	0	0	0	0	0	0	0	0	0	0	0.0015	0	0	0	0	0	0	0	0	0	0	0	0	0	0	0	0	0	0	0	0	0	0	0	0	0	0	0	0	0	0	0	0	0	0
CD8+ naive T-cells	0	0.0204	0.0084	0	0	0.0084	0	0.0028	0	0.0283	0.0047	0.0127	0	0	0.0197	0.0138	0.0054	0	0.0149	0.0043	0.01	0.0092	0	0.0192	0	0.0029	0.0112	0.0094	0.0032	0.0015	0.0441	0	0	0.0404	0.0033	0.0123	0.0001	0	0.003	0.0183	0.0326	0.0079	0.0018	0.009	0	0	0.0074	0.0026	0.0066
CLP	0.0546	0.0377	0.033	0.0129	0.0141	0.0164	0.0372	0.0276	0.0171	0.034	0.0153	0.0586	0	0	0.0268	0.0214	0.0387	0.0361	0.0354	0.0297	0.0335	0.0296	0.0425	0.0422	0.0394	0.0352	0.0413	0.0419	0.0658	0.01	0.0182	0	0.0263	0.0316	0	0.065	0.0364	0.0158	0.0421	0.0284	0.0381	0.0157	0.0237	0.0454	0.0265	0.0064	0.0384	0.0174	0.0568
CMP	0	0	0	0	0	0	0	0	0	0	0	0	0	0	0	0	0	0	0	0	0	0	0	0	0	0	0	0	0	0	0	0	0	0	0	0	0	0	0	0	0	0	0	0	0	0	0	0	0
Chondrocytes	0	0	0	0	0	0	0	0	0	0.0002	0	0	0	0.0116	0	0	0	0	0	0	0	0	0	0	0	0	0	0	0	0	0	0	0	0	0	0	0	0	0	0	0	0	0.0186	0	0	0	0	0	0
Class-switched memory B-cells	0.0205	0.008	0.0089	0.033	0.0149	0.0028	0.0121	0.0037	0	0.0025	0.0185	0.0269	0.0897	0.0177	0.0452	0.0014	0	0	0.0077	0	0.0054	0.0041	0.0062	0.0002	0.0039	0	0.0029	0	0	0.0199	0.0015	0.0052	0	0.0006	0.0033	0	0.008	0.0125	0	0	0.0036	0	0	0.0064	0	0.0047	0.0019	0	0
DC	0.0973	0.1114	0.1017	0.0254	0.0319	0.0005	0.0823	0.0042	0.0232	0.0186	0.0307	0.0398	0.0042	0.0119	0.02	0.0028	0.0417	0.0069	0.0273	0.0133	0.0043	0.0091	0.0178	0	0.0139	0.0226	0	0.0099	0.0208	0.0161	0.0114	0.024	0.0093	0.019	0.0023	0.0438	0.005	0.0083	0.0072	0.0044	0.0014	0	0	0.0554	0	0.0086	0.011	0	0.0067
Endothelial cells	0.0034	0.0161	0.0217	0.0027	0.0069	0	0.0221	0	0.0306	0	0.014	0	0	0.0063	0	0.0027	0.0037	0	0	0.0027	0	0	0.0055	0	0.0009	0.0011	0	0.0092	0	0.0016	0.0005	0.0044	0.0099	0	0.003	0	0	0.0037	0	0	0	0	0.0083	0	0.0063	0.0098	0	0	0.0017
Eosinophils	0	0	0	0	0	0	0	0	0	0	0	0	0.0947	0.0176	0	0	0	0	0	0	0	0	0	0	0	0	0	0	0	0	0.0021	0	0.0001	0	0.0124	0	0	0	0	0	0	0	0	0	0	0	0	0	0
Epithelial cells	0.0069	0	0	0	0	0.0014	0.0081	0.0031	0	0	0.0084	0	0	0.0046	0	0	0.014	0.0016	0	0	0	0.0057	0	0	0	0	0	0	0.0073	0	0.0043	0.0119	0.0124	0	0	0.0014	0.0055	0	0.009	0	0.0045	0	0	0	0.0025	0.0009	0.0024	0	0.0038
Erythrocytes	0	0	0	0	0	0	0	0	0	0	0	0	0	0	0	0	0	0	0	0	0	0	0	0	0	0	0.0006	0	0	0	0	0	0	0	0	0	0	0	0	0	0	0.0002	0	0	0	0	0	0.0001	0
Fibroblasts	0	0	0.0001	0	0	0	0	0	0	0	0	0	0.0447	0.0094	0	0	0	0	0.0167	0	0	0	0	0	0	0	0	0	0.0164	0	0.144	0	0	0.0617	0.0512	0.0445	0	0.0029	0	0	0	0	0	0	0	0	0	0	0
GMP	0	0	0.028	0	0	0.0264	0.0513	0	0	0	0	0	0	0	0	0.0148	0	0	0	0	0	0	0	0	0	0	0.0062	0.0008	0	0	0	0	0.0004	0	0	0	0	0	0.0022	0.0025	0	0.0159	0.0024	0.0393	0	0	0	0.0006	0
HSC	0	0.0382	0.0703	0.0169	0.0357	0.0239	0.0678	0.0313	0.0338	0.0298	0.031	0.0137	0.0033	0.0032	0.0473	0.0419	0.0545	0.0085	0.0206	0.0352	0.0418	0.0179	0.0417	0.0226	0.0275	0.0189	0.0443	0.0091	0.014	0.0473	0.0523	0	0.0562	0.0691	0.0979	0.0339	0.0222	0.0492	0.0184	0.0091	0.036	0.0345	0.0913	0.0203	0.0482	0.043	0.0496	0.0359	0
Hepatocytes	0	0	0.0008	0.0054	0	0	0	0	0	0	0	0	0.0074	0	0	0	0	0	0	0	0	0	0	0.0042	0.0031	0	0.001	0	0	0.0103	0	0.0123	0	0.0036	0.008	0	0	0.0075	0	0	0	0	0	0	0	0.0028	0	0	0
Keratinocytes	0	0	0	0	0	0	0	0	0	0	0	0	0.0019	0	0	0	0	0	0	0	0	0	0	0	0	0	0	0	0	0	0	0	0	0	0	0	0	0	0	0	0	0	0	0	0	0	0	0	0
MEP	0.011	0.0128	0.0268	0.0045	0.0113	0.0162	0	0.0181	0.0142	0.0178	0.0013	0.0008	0.0178	0.0425	0.0073	0	0.0605	0.0091	0.0029	0.0114	0.0082	0.0296	0.0218	0.0046	0.01	0.0067	0.016	0.025	0	0	0.0148	0	0.0231	0.0374	0.0013	0.025	0	0	0.0075	0.0181	0.0084	0.0074	0.0246	0.0058	0.0256	0.0137	0.0376	0.0074	0.0072
MPP	0	0	0	0	0	0	0	0	0	0	0	0	0	0	0	0	0	0	0	0	0	0	0	0	0	0	0	0	0	0	0	0	0	0	0	0	0	0	0	0	0	0	0	0	0	0	0	0	0
MSC	0	0	0	0.0602	0	0.0298	0	0	0.0807	0	0	0	0.157	0.0733	0	0	0	0	0	0	0	0	0	0	0.0061	0	0	0	0	0.035	0.0751	0.0569	0	0.0202	0.1584	0	0.011	0	0	0	0.0019	0	0	0	0.0846	0	0.0137	0	0
Macrophages	0.0233	0.0002	0.0299	0.0109	0.0019	0	0.0102	0	0.0076	0	0.0115	0.0106	0	0.0327	0.0029	0	0.0221	0.0078	0.0242	0	0	0.0046	0.0077	0	0	0.001	0	0.0228	0	0	0.0009	0	0	0.0111	0	0.0075	0.0008	0	0.0008	0.003	0	0	0	0.0009	0	0.003	0.0014	0	0.0025
Macrophages M1	0.0169	0	0.0263	0.0101	0.0002	0	0.0021	0	0.0042	0	0.0082	0	0	0.0111	0	0.0002	0.0099	0	0.0085	0	0	0.0009	0.0019	0	0	0	0	0.0085	0	0.0025	0	0	0	0.0005	0	0	0	0	0	0	0	0	0	0	0	0	0	0	0
Macrophages M2	0	0.0083	0.0064	0.0073	0.0058	0.0033	0	0.0001	0.0184	0.0045	0.0065	0.0106	0	0.0239	0.008	0	0.0293	0.0156	0.021	0.0144	0.006	0.0067	0.0189	0.008	0.0022	0.0103	0.0029	0.0157	0.0022	0.0058	0.0143	0.0091	0.0034	0.024	0.0103	0.0133	0.0066	0.0029	0.0046	0.0034	0.0046	0.0022	0.0029	0	0.0041	0.006	0.015	0.0032	0.0064
Mast cells	0.0117	0.0088	0.0113	0.0073	0.0069	0.0027	0.0119	0.0058	0.0064	0.0038	0.0153	0.0038	0.0048	0.0146	0	0.0122	0.0028	0	0.0034	0	0.0063	0.0094	0.0029	0.0012	0.0031	0.0075	0.0029	0.0045	0.0062	0.0051	0.002	0.0105	0.0084	0.0047	0	0.0037	0.0055	0.0038	0.0039	0.0027	0.0032	0.0008	0.0029	0.0112	0.0049	0.0041	0.0037	0.002	0.0064
Megakaryocytes	0.002	0	0	0	0.0049	0	0.0179	0.0008	0	0.0001	0.0017	0	0.0155	0	0	0.0048	0.0028	0	0	0	0	0.001	0.0003	0	0	0.004	0.0009	0.0063	0.0012	0	0	0	0.0014	0	0	0	0	0	0.0084	0	0	0.0014	0.0006	0.0008	0	0	0	0.0005	0
Melanocytes	0	0	0	0.0008	0	0	0	0	0.0011	0	0	0	0.0059	0	0	0	0	0	0	0	0	0	0	0	0.0006	0	0	0	0	0.0009	0.0007	0.0016	0	0.0017	0.0029	0	0.0008	0.001	0	0	0.0007	0	0	0	0.0002	0	0.0012	0	0
Memory B-cells	0.0483	0.0261	0.0535	0.0125	0.0049	0	0.0297	0	0	0.0018	0.0207	0.0136	0.0485	0	0.034	0.0012	0	0	0.0057	0	0	0.0015	0.002	0	0.0026	0.0075	0	0	0	0.0263	0.0216	0.0033	0	0	0	0.002	0	0	0	0.0022	0	0	0	0.0285	0	0	0	0	0
Mesangial cells	0	0	0	0	0	0	0	0	0	0	0.0027	0	0.0224	0.0158	0	0	0	0	0	0	0	0	0	0	0	0	0	0	0	0	0	0	0	0	0	0	0	0	0	0	0	0	0	0	0	0	0	0	0
Monocytes	0.0288	0	0.0415	0.0019	0	0	0.018	0	0.0066	0	0.0202	0	0	0	0	0	0.0081	0	0	0	0	0.0053	0.0028	0	0	0	0	0.0103	0	0	0	0	0	0	0	0.0051	0	0	0.0012	0	0	0	0	0.0017	0	0	0	0	0
Myocytes	0	0.0236	0	0.003	0.0048	0.0021	0	0	0	0.0922	0.0725	0	0.1762	0.1139	0.1026	0.0356	0.0097	0.006	0.0974	0.0916	0.0907	0.0006	0.0051	0.0833	0.0098	0	0.0121	0.0887	0.0017	0.0123	0.1127	0.0014	0.0008	0.0546	0.0851	0.0022	0.012	0.0091	0	0.1054	0.0689	0.0083	0.0014	0	0.0038	0.0037	0.002	0.0042	0
NK cells	0	0	0	0	0	0	0	0	0	0	0	0	0	0	0	0	0	0	0	0	0	0	0	0	0	0	0	0	0	0	0	0	0	0	0	0	0	0	0	0	0	0	0	0	0	0	0	0	0
NKT	0	0	0.0461	0.0101	0	0.013	0.0129	0	0.0088	0	0	0	0.3789	0.031	0	0	0	0	0	0	0	0	0	0	0.0026	0	0	0	0	0.011	0.0301	0.0197	0	0	0.0252	0	0.0018	0.0011	0	0	0.0095	0	0	0	0.0132	0.0073	0.0006	0	0
Neurons	0	0	0	0	0.0005	0.0004	0.0002	0.0004	0	0.0012	0	0.0011	0.0287	0	0	0.0013	0	0	0	0	0.0004	0.0003	0.0006	0.0008	0.0003	0.0018	0.0005	0.0005	0.0006	0.0003	0.0026	0	0.0003	0.0009	0.0031	0.0001	0.0009	0.0004	0.0006	0.0001	0.0005	0.0001	0.0004	0.0007	0.001	0.0003	0.0005	0.0008	0.0001
Neutrophils	0	0	0	0	0	0	0	0	0	0	0	0	0	0	0	0.0023	0.0014	0	0	0	0	0	0	0	0	0	0	0.0001	0	0	0	0	0.0004	0	0	0	0	0	0	0	0	0.0006	0	0	0	0	0	0.0001	0
Osteoblast	0	0	0	0	0	0.0106	0	0	0	0.001	0	0	0	0	0	0	0.0037	0.044	0	0.0262	0	0	0	0	0	0	0	0.0016	0	0	0	0.047	0.0128	0	0	0	0.0005	0	0	0	0.001	0	0.0043	0	0	0	0.0005	0.0014	0
Pericytes	0	0	0	0	0	0	0	0	0	0	0	0	0	0	0	0	0	0	0	0	0	0	0	0	0	0	0	0	0	0	0	0.0306	0	0	0	0	0	0	0	0	0	0	0	0	0	0	0	0	0
Plasma cells	0.0286	0.0053	0.0473	0.0001	0	0.0005	0	0	0	0.002	0.0124	0.0037	0.0448	0	0.0062	0	0.002	0	0.0007	0.0007	0.0044	0.0018	0	0.0039	0.0029	0	0.002	0.0056	0.0003	0.0013	0.0134	0.0042	0	0.0055	0.0169	0.0011	0.0039	0	0	0.0029	0.0018	0.0012	0	0.0009	0.0018	0.0034	0.0053	0	0
Platelets	0	0	0	0	0	0	0	0	0	0	0	0	0	0	0	0	0	0	0	0	0	0	0	0	0	0	0	0.0006	0	0	0	0	0	0	0	0	0	0	0.0001	0	0	0	0	0	0	0	0	0	0
Preadipocytes	0	0	0.0013	0	0	0	0	0	0	0	0	0	0	0	0	0	0	0	0	0	0	0	0	0	0	0	0	0	0	0	0	0	0	0	0	0	0	0	0	0	0	0	0	0	0	0	0	0	0
Sebocytes	0	0	0	0	0	0	0	0	0	0	0	0	0	0	0	0	0	0	0	0	0	0	0	0	0	0	0	0	0	0	0	0	0	0	0	0	0	0	0	0	0	0	0	0	0	0	0	0	0
Skeletal muscle	0	0	0	0	0	0	0	0	0	0.0649	0.0824	0	0.4962	0.2285	0.108	0	0	0	0.09	0.0703	0.0738	0	0	0.0573	0	0	0	0.0955	0	0.0033	0.1608	0.0002	0	0.0315	0.1395	0	0	0.003	0	0.0979	0.046	0	0	0	0	0	0	0	0
Smooth muscle	0.2927	0.3343	0.2698	0.271	0.3437	0.3417	0.3261	0.3136	0.3049	0.4275	0.3228	0.3159	0	0.3137	0.326	0.3426	0.3983	0.3685	0.3657	0.3553	0.3697	0.372	0.3738	0.3616	0.3653	0.3479	0.3693	0.4125	0.4423	0.2753	0.2705	0.2458	0.3094	0.3233	0.2591	0.4283	0.3965	0.3303	0.312	0.3409	0.3737	0.3415	0.4605	0.3414	0.2634	0.3432	0.3891	0.3432	0.4187
Tgd cells	0	0	0	0	0	0	0	0	0	0	0	0	0	0	0	0	0	0	0	0	0	0	0	0	0	0	0	0	0	0	0	0	0	0	0	0	0	0	0	0	0	0	0	0	0	0	0	0	0
Th1 cells	0	0	0	0.0231	0.0077	0.0296	0	0.021	0.0449	0	0.0015	0	0	0.0477	0.056	0	0.0234	0.013	0	0.0064	0	0.0103	0	0	0.0139	0	0	0	0	0.0014	0	0.0308	0.0202	0.009	0.0145	0	0	0	0.0181	0.0151	0.0314	0	0.0183	0	0.0447	0.0182	0.0057	0.022	0
Th2 cells	0.1371	0.0996	0.1045	0.0078	0.0363	0.0389	0.1072	0.0054	0.0682	0.1573	0.109	0.1182	0	0	0.0185	0.05	0.0974	0.0989	0.1701	0.0586	0.08	0.0544	0.0324	0.0367	0	0.0319	0.0526	0.0582	0.0638	0.0065	0.2233	0	0	0.041	0.0005	0.0952	0.0641	0	0.0006	0.0501	0	0.1028	0.0163	0.2397	0.0276	0.0035	0.0786	0.0212	0.1068
Tregs	0	0	0	0.0348	0.0232	0.0053	0.036	0.0049	0	0	0	0	0	0	0	0.0272	0	0	0	0.0023	0.0096	0.0065	0.0069	0.0113	0.006	0.0102	0.0172	0	0	0.0022	0	0	0.0133	0	0	0	0.0044	0.013	0.0171	0.0038	0.0082	0.0062	0.0015	0.0084	0.0064	0.0165	0	0.0026	0
aDC	0.5442	0.4797	0.413	0.2726	0.2911	0.0511	0.4375	0.0766	0.2881	0.1893	0.3076	0.3547	0.1804	0.0719	0.146	0.0638	0.1941	0.1814	0.2369	0.088	0.0538	0.1094	0.1161	0	0.0885	0.1569	0.0121	0.0826	0.0913	0.1735	0.0962	0.1036	0.0685	0.2026	0.0928	0.1926	0.0924	0.0932	0.1098	0.1017	0.0573	0.0409	0	0.3094	0.0448	0.1003	0.0746	0	0.0701
cDC	0.2772	0.3358	0.291	0.0477	0.068	0.0078	0.2665	0.0071	0.0457	0.0326	0.0494	0.0442	0.0124	0	0.0626	0.0211	0.013	0.0035	0.0673	0.0146	0.0212	0.0162	0.0659	0.0014	0.0525	0.0685	0	0.0103	0.0353	0.0369	0.0354	0.1051	0.0132	0.001	0	0.1277	0.0026	0.0126	0.0103	0.007	0.0093	0.007	0.0164	0.2125	0.0009	0.0238	0.0157	0.0021	0.0167
iDC	0.0838	0.1165	0.1848	0	0.0124	0	0.1667	0.0052	0.0838	0	0.0009	0.0285	0	0.1327	0.0003	0.0037	0.2786	0.0227	0.0258	0.1	0.0141	0.0345	0.0144	0.0209	0.0065	0	0.0125	0.0433	0.0854	0	0.0245	0.0011	0.0749	0.0121	0.0208	0.0474	0.015	0.0624	0.0243	0.0029	0.0029	0	0.0325	0.0151	0	0.0289	0.112	0.0064	0.0453
ly Endothelial cells	0.0028	0.0034	0.0044	0	0.0012	0	0.0038	0	0.0061	0	0	0	0.0315	0.0035	0	0	0	0	0	0.0006	0	0	0.0003	0	0	0	0	0.0009	0	0.0041	0.0015	0	0.0006	0	0.0071	0	0	0.0012	0	0	0	0	0	0	0.002	0.0048	0	0	0
mv Endothelial cells	0.0029	0.0077	0.0159	0	0.001	0	0.0075	0	0.0225	0	0.0092	0	0.0119	0.017	0	0	0.0028	0	0	0.002	0	0	0.0007	0	0	0	0	0	0	0.0019	0.0022	0.0125	0.0009	0	0.0134	0	0	0.0006	0	0	0	0	0.0013	0	0.0001	0.0034	0	0	0
naive B-cells	0.0119	0.006	0.0219	0.0008	0.001	0	0.006	0.001	0	0.0021	0.0023	0.0054	0	0	0.0134	0.0018	0	0.0008	0.0034	0	0.0013	0.0009	0	0	0.0002	0.0022	0	0.0024	0.0008	0.0064	0	0	0	0	0	0	0	0.0028	0	0.0017	0	0	0	0.0116	0	0	0	0	0
pDC	0.0379	0	0.0475	0	0	0	0.0148	0	0	0	0	0.0031	0.0117	0.0122	0	0	0	0	0.0055	0	0	0	0.0131	0	0	0	0	0.001	0	0.001	0.0098	0	0	0	0	0	0	0	0	0	0	0	0	0.0043	0	0	0	0	0
pro B-cells	0.008	0.0025	0	0.0079	0.0001	0.004	0.0135	0	0.0033	0	0.0135	0.0072	0.1017	0.0139	0.0228	0	0	0.0022	0.0006	0	0	0	0.0014	0	0.0009	0	0	0	0	0.013	0.0248	0.0066	0	0.0011	0.0146	0	0	0.0067	0	0	0	0	0	0.0069	0.0009	0	0.0009	0	0.0023
ImmuneScore	0.2338	0.1451	0.236	0.0808	0.0563	0.0068	0.1823	0.0093	0.0292	0.0251	0.1179	0.0908	0.091	0.0512	0.0917	0.0234	0.0507	0.0104	0.0441	0.0089	0.0071	0.0245	0.0209	0.0008	0.0153	0.0419	0.0019	0.0519	0.018	0.0479	0.0277	0.023	0.0121	0.0232	0.0098	0.0401	0.0099	0.0085	0.0109	0.0227	0.0031	0.0038	0.0019	0.1327	0.0033	0.0105	0.0107	0.0014	0.0104
StromaScore	0.0017	0.008	0.0109	0.0014	0.0034	0	0.0111	0	0.0159	0	0.007	0	0.0234	0.019	0	0.0014	0.0018	0	0.0084	0.0014	0	0	0.0028	0	0.0004	0.0006	0	0.0046	0.0082	0.0008	0.0799	0.0042	0.005	0.0342	0.0319	0.0282	0.0006	0.0036	0	0	0.0014	0	0.0042	0	0.0032	0.0049	0.0006	0	0.0008
MicroenvironmentScore	0.2355	0.1531	0.2469	0.0822	0.0598	0.0068	0.1934	0.0093	0.0451	0.0251	0.1249	0.0908	0.1144	0.0703	0.0917	0.0248	0.0526	0.0104	0.0525	0.0102	0.0071	0.0245	0.0236	0.0008	0.0157	0.0425	0.0019	0.0565	0.0262	0.0487	0.1077	0.0272	0.0171	0.0574	0.0417	0.0683	0.0105	0.0121	0.0109	0.0227	0.0044	0.0038	0.0061	0.1327	0.0064	0.0154	0.0113	0.0014	0.0113
[truncated: 3 more columns]

## Sheet: Sheet2
		Adipocytes	Astrocytes	B-cells	Basophils	CD4+ T-cells	CD4+ Tcm	CD4+ Tem	CD4+ memory T-cells	CD4+ naive T-cells	CD8+ T-cells	CD8+ Tcm	CD8+ Tem	CD8+ naive T-cells	CLP	CMP	Chondrocytes	Class-switched memory B-cells	DC	Endothelial cells	Eosinophils	Epithelial cells	Erythrocytes	Fibroblasts	GMP	HSC	Hepatocytes	Keratinocytes	MEP	MPP	MSC	Macrophages	Macrophages M1	Macrophages M2	Mast cells	Megakaryocytes	Melanocytes	Memory B-cells	Mesangial cells	Monocytes	Myocytes	NK cells	NKT	Neurons	Neutrophils	Osteoblast	Pericytes	Plasma cells	Platelets
	GSM4097336	0	0	0.1072	0.1902	0	0	0.2029	0.1642	0	0.0824	0.1803	0.0036	0	0.0546	0	0	0.0205	0.0973	0.0034	0	0.0069	0	0	0	0	0	0	0.011	0	0	0.0233	0.0169	0	0.0117	0.002	0	0.0483	0	0.0288	0	0	0	0	0	0	0	0.0286	0
	GSM4097351	0	0	0.0484	0.308	0	0	0.1048	0.1376	0	0.0488	0.1081	0	0.0204	0.0377	0	0	0.008	0.1114	0.0161	0	0	0	0	0	0.0382	0	0	0.0128	0	0	0.0002	0	0.0083	0.0088	0	0	0.0261	0	0	0.0236	0	0	0	0	0	0	0.0053	0
	GSM4097352	0	0	0.091	0.2069	0	0	0.211	0.1845	0	0.0786	0.1642	0	0.0084	0.033	0	0	0.0089	0.1017	0.0217	0	0	0	0.0001	0.028	0.0703	0.0008	0	0.0268	0	0	0.0299	0.0263	0.0064	0.0113	0	0	0.0535	0	0.0415	0	0	0.0461	0	0	0	0	0.0473	0
	GSM4097354	0	0	0.0485	0.1024	0	0.0002	0.0843	0.0286	0	0.0272	0.0448	0	0	0.0129	0	0	0.033	0.0254	0.0027	0	0	0	0	0	0.0169	0.0054	0	0.0045	0	0.0602	0.0109	0.0101	0.0073	0.0073	0	0.0008	0.0125	0	0.0019	0.003	0	0.0101	0	0	0	0	0.0001	0
	GSM4097357	0	0	0.0158	0.106	0	0.0023	0.0853	0.063	0	0.028	0.0485	0	0	0.0141	0	0	0.0149	0.0319	0.0069	0	0	0	0	0	0.0357	0	0	0.0113	0	0	0.0019	0.0002	0.0058	0.0069	0.0049	0	0.0049	0	0	0.0048	0	0	0.0005	0	0	0	0	0
	GSM4097363	0	0	0	0.0142	0	0	0.025	0.0131	0	0.007	0.0035	0	0.0084	0.0164	0	0	0.0028	0.0005	0	0	0.0014	0	0	0.0264	0.0239	0	0	0.0162	0	0.0298	0	0	0.0033	0.0027	0	0	0	0	0	0.0021	0	0.013	0.0004	0	0.0106	0	0.0005	0
	GSM4097365	0	0	0.0663	0.0953	0	0	0.1368	0.1349	0.0048	0.0848	0.136	0	0	0.0372	0	0	0.0121	0.0823	0.0221	0	0.0081	0	0	0.0513	0.0678	0	0	0	0	0	0.0102	0.0021	0	0.0119	0.0179	0	0.0297	0	0.018	0	0	0.0129	0.0002	0	0	0	0	0
	GSM4097368	0	0	0.0025	0.0638	0	0.0206	0.0013	0.0162	0	0.0015	0	0	0.0028	0.0276	0	0	0.0037	0.0042	0	0	0.0031	0	0	0	0.0313	0	0	0.0181	0	0	0	0	0.0001	0.0058	0.0008	0	0	0	0	0	0	0	0.0004	0	0	0	0	0
	GSM4097375	0.0012	0	0	0.2134	0	0	0	0.0039	0	0	0	0	0	0.0171	0	0	0	0.0232	0.0306	0	0	0	0	0	0.0338	0	0	0.0142	0	0.0807	0.0076	0.0042	0.0184	0.0064	0	0.0011	0	0	0.0066	0	0	0.0088	0	0	0	0	0	0
	GSM4097378	0	0	0.0053	0.0489	0	0	0.002	0.0507	0	0.0099	0.013	0	0.0283	0.034	0	0.0002	0.0025	0.0186	0	0	0	0	0	0	0.0298	0	0	0.0178	0	0	0	0	0.0045	0.0038	0.0001	0	0.0018	0	0	0.0922	0	0	0.0012	0	0.001	0	0.002	0
	GSM4097380	0	0	0.0516	0.095	0	0	0.0807	0.069	0	0.0475	0.0999	0	0.0047	0.0153	0	0	0.0185	0.0307	0.014	0	0.0084	0	0	0	0.031	0	0	0.0013	0	0	0.0115	0.0082	0.0065	0.0153	0.0017	0	0.0207	0.0027	0.0202	0.0725	0	0	0	0	0	0	0.0124	0
	GSM4097381	0	0	0.0271	0.1306	0	0	0.0729	0.0965	0	0.0549	0.0809	0	0.0127	0.0586	0	0	0.0269	0.0398	0	0	0	0	0	0	0.0137	0	0	0.0008	0	0	0.0106	0	0.0106	0.0038	0	0	0.0136	0	0	0	0	0	0.0011	0	0	0	0.0037	0
	GSM4097383	0.0021	0	0.0328	0.4067	0	0.0037	0	0	0	0	0	0	0	0	0	0	0.0897	0.0042	0	0.0947	0	0	0.0447	0	0.0033	0.0074	0.0019	0.0178	0	0.157	0	0	0	0.0048	0.0155	0.0059	0.0485	0.0224	0	0.1762	0	0.3789	0.0287	0	0	0	0.0448	0
	GSM4097384	0.0224	0.0386	0	0.0938	0	0	0.0184	0	0	0	0	0	0	0	0	0.0116	0.0177	0.0119	0.0063	0.0176	0.0046	0	0.0094	0	0.0032	0	0	0.0425	0	0.0733	0.0327	0.0111	0.0239	0.0146	0	0	0	0.0158	0	0.1139	0	0.031	0	0	0	0	0	0
	GSM4097386	0	0	0.0688	0.0419	0	0	0.0448	0.0519	0.004	0.0458	0.0445	0.0015	0.0197	0.0268	0	0	0.0452	0.02	0	0	0	0	0	0	0.0473	0	0	0.0073	0	0	0.0029	0	0.008	0	0	0	0.034	0	0	0.1026	0	0	0	0	0	0	0.0062	0
	GSM4097337	0	0	0.0088	0.0214	0	0	0	0.0289	0	0.009	0	0	0.0138	0.0214	0	0	0.0014	0.0028	0.0027	0	0	0	0	0.0148	0.0419	0	0	0	0	0	0	0.0002	0	0.0122	0.0048	0	0.0012	0	0	0.0356	0	0	0.0013	0.0023	0	0	0	0
	GSM4097338	0	0	0	0.0059	0	0	0.0194	0.0257	0	0	0.0044	0	0.0054	0.0387	0	0	0	0.0417	0.0037	0	0.014	0	0	0	0.0545	0	0	0.0605	0	0	0.0221	0.0099	0.0293	0.0028	0.0028	0	0	0	0.0081	0.0097	0	0	0	0.0014	0.0037	0	0.002	0
	GSM4097339	0	0	0.0009	0.1239	0	0	0.0154	0.0281	0	0	0	0	0	0.0361	0	0	0	0.0069	0	0	0.0016	0	0	0	0.0085	0	0	0.0091	0	0	0.0078	0	0.0156	0	0	0	0	0	0	0.006	0	0	0	0	0.044	0	0	0
	GSM4097340	0	0	0.0113	0.1357	0	0	0.0176	0.0516	0	0	0.012	0	0.0149	0.0354	0	0	0.0077	0.0273	0	0	0	0	0.0167	0	0.0206	0	0	0.0029	0	0	0.0242	0.0085	0.021	0.0034	0	0	0.0057	0	0	0.0974	0	0	0	0	0	0	0.0007	0
	GSM4097341	0	0	0	0.0554	0	0	0	0.0169	0	0	0	0	0.0043	0.0297	0	0	0	0.0133	0.0027	0	0	0	0	0	0.0352	0	0	0.0114	0	0	0	0	0.0144	0	0	0	0	0	0	0.0916	0	0	0	0	0.0262	0	0.0007	0
	GSM4097342	0	0	0	0.1078	0	0	0.0003	0.0198	0	0	0	0	0.01	0.0335	0	0	0.0054	0.0043	0	0	0	0	0	0	0.0418	0	0	0.0082	0	0	0	0	0.006	0.0063	0	0	0	0	0	0.0907	0	0	0.0004	0	0	0	0.0044	0
	GSM4097343	0	0	0.0032	0.0087	0	0	0.0296	0.0399	0	0.0052	0.0154	0	0.0092	0.0296	0	0	0.0041	0.0091	0	0	0.0057	0	0	0	0.0179	0	0	0.0296	0	0	0.0046	0.0009	0.0067	0.0094	0.001	0	0.0015	0	0.0053	0.0006	0	0	0.0003	0	0	0	0.0018	0
	GSM4097344	0	0	0.0001	0.0662	0	0	0.0334	0.0358	0	0	0.0114	0	0	0.0425	0	0	0.0062	0.0178	0.0055	0	0	0	0	0	0.0417	0	0	0.0218	0	0	0.0077	0.0019	0.0189	0.0029	0.0003	0	0.002	0	0.0028	0.0051	0	0	0.0006	0	0	0	0	0
	GSM4097345	0	0	0	0.0527	0	0	0	0.0125	0	0	0	0	0.0192	0.0422	0	0	0.0002	0	0	0	0	0	0	0	0.0226	0.0042	0	0.0046	0	0	0	0	0.008	0.0012	0	0	0	0	0	0.0833	0	0	0.0008	0	0	0	0.0039	0
	GSM4097346	0	0	0.0059	0.0803	0	0	0.0061	0.015	0	0	0	0	0	0.0394	0	0	0.0039	0.0139	0.0009	0	0	0	0	0	0.0275	0.0031	0	0.01	0	0.0061	0	0	0.0022	0.0031	0	0.0006	0.0026	0	0	0.0098	0	0.0026	0.0003	0	0	0	0.0029	0
	GSM4097347	0	0	0.0195	0.0735	0	0	0.0267	0.0679	0	0.0123	0.0344	0	0.0029	0.0352	0	0	0	0.0226	0.0011	0	0	0	0	0	0.0189	0	0	0.0067	0	0	0.001	0	0.0103	0.0075	0.004	0	0.0075	0	0	0	0	0	0.0018	0	0	0	0	0
	GSM4097348	0	0	0	0.081	0	0	0	0.0176	0	0	0	0	0.0112	0.0413	0	0	0.0029	0	0	0	0	0.0006	0	0.0062	0.0443	0.001	0	0.016	0	0	0	0	0.0029	0.0029	0.0009	0	0	0	0	0.0121	0	0	0.0005	0	0	0	0.002	0
	GSM4097349	0	0	0.009	0.0168	0	0	0.0188	0.0429	0	0.0212	0.0302	0	0.0094	0.0419	0	0	0	0.0099	0.0092	0	0	0	0	0.0008	0.0091	0	0	0.025	0	0	0.0228	0.0085	0.0157	0.0045	0.0063	0	0	0	0.0103	0.0887	0	0	0.0005	0.0001	0.0016	0	0.0056	0.0006
	GSM4097350	0	0	0	0.1043	0	0	0.0077	0.0387	0	0	0	0	0.0032	0.0658	0	0	0	0.0208	0	0	0.0073	0	0.0164	0	0.014	0	0	0	0	0	0	0	0.0022	0.0062	0.0012	0	0	0	0	0.0017	0	0	0.0006	0	0	0	0.0003	0
	GSM4097353	0	0	0.0349	0.1514	0	0.0012	0.1134	0.0363	0	0.0158	0.0413	0	0.0015	0.01	0	0	0.0199	0.0161	0.0016	0	0	0	0	0	0.0473	0.0103	0	0	0	0.035	0	0.0025	0.0058	0.0051	0	0.0009	0.0263	0	0	0.0123	0	0.011	0.0003	0	0	0	0.0013	0
	GSM4097355	0.0154	0	0.0072	0.1911	0	0	0.0382	0.0788	0	0.018	0.0436	0	0.0441	0.0182	0	0	0.0015	0.0114	0.0005	0.0021	0.0043	0	0.144	0	0.0523	0	0	0.0148	0	0.0751	0.0009	0	0.0143	0.002	0	0.0007	0.0216	0	0	0.1127	0	0.0301	0.0026	0	0	0	0.0134	0
	GSM4097356	0.0039	0	0	0.1903	0	0	0.0253	0	0	0	0	0	0	0	0	0	0.0052	0.024	0.0044	0	0.0119	0	0	0	0	0.0123	0	0	0	0.0569	0	0	0.0091	0.0105	0	0.0016	0.0033	0	0	0.0014	0	0.0197	0	0	0.047	0.0306	0.0042	0
	GSM4097358	0	0	0	0.0338	0	0	0	0.0125	0	0	0	0	0	0.0263	0	0	0	0.0093	0.0099	0.0001	0.0124	0	0	0.0004	0.0562	0	0	0.0231	0	0	0	0	0.0034	0.0084	0.0014	0	0	0	0	0.0008	0	0	0.0003	0.0004	0.0128	0	0	0
	GSM4097359	0.0067	0	0	0.1328	0	0	0.0123	0.0099	0	0	0	0	0.0404	0.0316	0	0	0.0006	0.019	0	0	0	0	0.0617	0	0.0691	0.0036	0	0.0374	0	0.0202	0.0111	0.0005	0.024	0.0047	0	0.0017	0	0	0	0.0546	0	0	0.0009	0	0	0	0.0055	0
	GSM4097360	0.0096	0	0	0.165	0	0.0117	0	0	0	0	0	0	0.0033	0	0	0	0.0033	0.0023	0.003	0.0124	0	0	0.0512	0	0.0979	0.008	0	0.0013	0	0.1584	0	0	0.0103	0	0	0.0029	0	0	0	0.0851	0	0.0252	0.0031	0	0	0	0.0169	0
	GSM4097361	0.0119	0	0	0.1314	0	0	0.0542	0.0558	0	0	0.0109	0	0.0123	0.065	0	0	0	0.0438	0	0	0.0014	0	0.0445	0	0.0339	0	0	0.025	0	0	0.0075	0	0.0133	0.0037	0	0	0.002	0	0.0051	0.0022	0	0	0.0001	0	0	0	0.0011	0
	GSM4097362	0.0012	0	0.0036	0.1131	0	0	0.0354	0.0358	0	0	0.0129	0	0.0001	0.0364	0	0	0.008	0.005	0	0	0.0055	0	0	0	0.0222	0	0	0	0	0.011	0.0008	0	0.0066	0.0055	0	0.0008	0	0	0	0.012	0	0.0018	0.0009	0	0.0005	0	0.0039	0
	GSM4097364	0.0007	0	0.0006	0.115	0	0	0	0	0	0	0	0	0	0.0158	0	0	0.0125	0.0083	0.0037	0	0	0	0.0029	0	0.0492	0.0075	0	0	0	0	0	0	0.0029	0.0038	0	0.001	0	0	0	0.0091	0	0.0011	0.0004	0	0	0	0	0
	GSM4097366	0	0	0.0016	0.0187	0	0	0.0021	0.0266	0	0.0016	0	0	0.003	0.0421	0	0	0	0.0072	0	0	0.009	0	0	0.0022	0.0184	0	0	0.0075	0	0	0.0008	0	0.0046	0.0039	0.0084	0	0	0	0.0012	0	0	0	0.0006	0	0	0	0	0.0001
	GSM4097367	0	0	0.0104	0	0	0.0013	0.0201	0.0196	0	0.0135	0.0007	0	0.0183	0.0284	0	0	0	0.0044	0	0	0	0	0	0.0025	0.0091	0	0	0.0181	0	0	0.003	0	0.0034	0.0027	0	0	0.0022	0	0	0.1054	0	0	0.0001	0	0	0	0.0029	0
	GSM4097369	0.0027	0	0	0.0822	0	0.0054	0.0085	0.0122	0	0	0	0	0.0326	0.0381	0	0	0.0036	0.0014	0	0	0.0045	0	0	0	0.036	0	0	0.0084	0	0.0019	0	0	0.0046	0.0032	0	0.0007	0	0	0	0.0689	0	0.0095	0.0005	0	0.001	0	0.0018	0
	GSM4097370	0	0	0	0.0055	0.0014	0	0	0.023	0	0.0029	0.0064	0	0.0079	0.0157	0	0	0	0	0	0	0	0.0002	0	0.0159	0.0345	0	0	0.0074	0	0	0	0	0.0022	0.0008	0.0014	0	0	0	0	0.0083	0	0	0.0001	0.0006	0	0	0.0012	0
	GSM4097371	0	0	0	0	0	0	0	0.0127	0	0	0	0	0.0018	0.0237	0	0.0186	0	0	0.0083	0	0	0	0	0.0024	0.0913	0	0	0.0246	0	0	0	0	0.0029	0.0029	0.0006	0	0	0	0	0.0014	0	0	0.0004	0	0.0043	0	0	0
	GSM4097372	0	0	0.0679	0.1169	0.0031	0	0.0975	0.1618	0.0042	0.0589	0.0885	0	0.009	0.0454	0	0	0.0064	0.0554	0	0	0	0	0	0.0393	0.0203	0	0	0.0058	0	0	0.0009	0	0	0.0112	0.0008	0	0.0285	0	0.0017	0	0	0	0.0007	0	0	0	0.0009	0
	GSM4097373	0	0	0	0.09	0	0.0007	0.0097	0.0034	0	0	0	0	0	0.0265	0	0	0	0	0.0063	0	0.0025	0	0	0	0.0482	0	0	0.0256	0	0.0846	0	0	0.0041	0.0049	0	0.0002	0	0	0	0.0038	0	0.0132	0.001	0	0	0	0.0018	0
	GSM4097374	0	0	0	0.0762	0	0	0.0086	0.0073	0	0	0	0	0	0.0064	0	0	0.0047	0.0086	0.0098	0	0.0009	0	0	0	0.043	0.0028	0	0.0137	0	0	0.003	0	0.006	0.0041	0	0	0	0	0	0.0037	0	0.0073	0.0003	0	0	0	0.0034	0
	GSM4097376	0.0012	0	0	0.0733	0	0	0.014	0.0228	0	0	0	0	0.0074	0.0384	0	0	0.0019	0.011	0	0	0.0024	0	0	0	0.0496	0	0	0.0376	0	0.0137	0.0014	0	0.015	0.0037	0	0.0012	0	0	0	0.002	0	0.0006	0.0005	0	0.0005	0	0.0053	0
	GSM4097377	0	0	0	0.0214	0	0	0	0.0107	0	0	0	0	0.0026	0.0174	0	0	0	0	0	0	0	0.0001	0	0.0006	0.0359	0	0	0.0074	0	0	0	0	0.0032	0.002	0.0005	0	0	0	0	0.0042	0	0	0.0008	0.0001	0.0014	0	0	0
	GSM4097379	0	0	0	0.1299	0	0	0.0045	0.0254	0	0	0	0	0.0066	0.0568	0	0	0	0.0067	0.0017	0	0.0038	0	0	0	0	0	0	0.0072	0	0	0.0025	0	0.0064	0.0064	0	0	0	0	0	0	0	0	0.0001	0	0	0	0	0
	GSM4097382	0	0	0	0.0891	0	0	0	0.0121	0	0	0	0	0.0092	0.0229	0	0	0	0	0	0	0	0	0.0149	0	0.0131	0	0	0	0	0	0	0	0.0012	0.0034	0	0	0	0	0	0.0211	0	0	0.0011	0	0	0	0.0013	0
	GSM4097385	0	0	0.0007	0.0001	0.0001	0.0035	0.0028	0.0112	0	0.0004	0	0	0.0109	0.0309	0.0024	0	0.0077	0	0	0.0011	0.0025	0.001	0	0.0019	0.0139	0	0	0.0365	0	0.0104	0	0	0.0069	0.0043	0	0	0	0	0	0.0023	0	0.0133	0.0005	0	0	0	0.001	0
	GSM4097387	0.0012	0	0	0.0759	0	0	0	0.0043	0	0	0	0	0.0075	0.0039	0	0	0.004	0	0	0	0.0031	0	0	0	0.0254	0	0	0.0159	0	0	0	0	0.0032	0.0001	0.0016	0.0005	0	0	0	0.0005	0	0	0.0014	0	0	0	0.0017	0
[truncated: 19 more columns]
