# Supplementary material for: SLAMF8 Participates in Acute Renal Transplant Rejection via TLR4 Pathway on Pro-Inflammatory Macrophages
Source: Front Immunol. 2022 Apr 1;13:846695. doi: 10.3389/fimmu.2022.846695 (PMC9012444; doi:10.3389/fimmu.2022.846695)
Supplement: Supplementary Table 4 — All primer sequences. [file Table_4.xlsx]

## Sheet: Sheet1
	All primer sequences used for human samples in this study
	Gene	Primer Forward(5`-3`)	Reverse(5`-3`)
	DOCK2	CTTAGCTACCAGGATGCGGC	GCTGGTCACCCATCTGGTTT
	NCKAP1L	TCAGGGGGTTCTCATCCGTA	AATGTTGCGTGCTGTTTCGG
	IL2RG	GAGCCGCTTTAACCCACTCT	ATTGCTCCCCCAGTGGATTG
	SLAMF8	ACAGTGGTTTGTAGCGTGGT	CAAAGCATCAGTCTCAATGCTCA
	CD180_F	ATGCCCCTAGGGTGTGAATG	ACCTTGGGGGTGGGTTCTAT
	PTPRE	CCTTCACTTTCCCTCGGTCC	GAGGTCGTGGTTGTCTCGTT
	actin	CATTAAGGAGAAGCTGTGCTACGTC	TAGTTTCGTGGATGCCACAGG
	All primer sequences used for RAW264.7 in this study
	Gene	Primer Forward(5`-3`)	Reverse(5`-3`)
	SLAMF8	TACGATGCAGTACCCAAGCC	CGTCGCCAGCTGTAGGTTAT
	TLR4	ATGGTTCTCCGTCGAAGGACT	GAGGCTTCAGCTCACAGGG
	CD80	ACAACAGCCTTACCTTCGGG	TTTGCAGAGCCAGGGTAGTG
	CD206	ATGGATTGCCCTGAACAGCA	TGTACCGCACCCTCCATCTA
	iNOS	GCCCAGCCAGCCCAAC	GCAGCTTGTCCAGGGATTCT
	actin	TGCTGTCCCTGTATGCCTCTG	TGATGTCACGCACGATTTCC
