# Supplementary material for: SLAMF8 Participates in Acute Renal Transplant Rejection via TLR4 Pathway on Pro-Inflammatory Macrophages
Source: Front Immunol. 2022 Apr 1;13:846695. doi: 10.3389/fimmu.2022.846695 (PMC9012444; doi:10.3389/fimmu.2022.846695)
Supplement: Supplementary file 10 [file Table_5.xlsx]

## Sheet: Sheet1
Table S5. Summary of discovery and validation microarray data sets of clinical biopsy samples from kidney transplants
Dataset	Sample Size	Platform	Number of acute rejection cases and subtype	Organ	Note
GSE138043	52	GPL5175	15TCMR	kidney	TCMR includes borderline cases.
GSE50058	101	GPL570	43AR	kidney
GSE343	40	GPL271GPL272	35AR	kidney	Only the samples marked as either AR or Normal in this data set were used for analysis
