# Supplementary material for: SLAMF8 Participates in Acute Renal Transplant Rejection via TLR4 Pathway on Pro-Inflammatory Macrophages
Source: Front Immunol. 2022 Apr 1;13:846695. doi: 10.3389/fimmu.2022.846695 (PMC9012444; doi:10.3389/fimmu.2022.846695)
Supplement: Supplementary file 11 [file Table_6.xlsx]

## Sheet: Sheet1
Table S6: Characteristics of the samples used in this study
Sample Number	Diagnosis	Acute TCMR grade	Banff socres	Age at Transplantation (Years)	Sex	Organ
1	TCMR	IA	i2t2	39	F	kidney
2	TCMR	IA	i2t2ptc1	64	M	kidney
3	TCMR	IA	i2t2g2	30	M	kidney
4	TCMR	IA	i2t2	26	F	kidney
5	TCMR	IA	i3t2	24	M	kidney
6	TCMR	ⅡA+IA	i1t2v1	30	M	kidney
7	TCMR	ⅡA	i1t2v1ptc3	46	M	kidney
8	TCMR	borderline	i1t2	32	F	kidney
9	TCMR	ⅡB	i0t1v2ptc1	60	M	kidney
10	TCMR	ⅡA	i1v1	24	M	kidney
11	TCMR	borderline	i3t1	43	F	kidney
12	HC			64	F	kidney
13	HC			52	F	kidney
14	HC			58	F	kidney
15	HC			60	F	kidney
16	HC			53	F	kidney
17	HC			39	F	kidney
18	HC			55	F	kidney
19	HC			55	F	kidney
20	HC			60	M	kidney
21	HC			56	F	kidney
22	HC			73	F	kidney
23	HC			64	M	kidney
24	HC			55	F	kidney
25	HC			58	F	kidney
26	HC			46	F	kidney
27	HC			53	F	kidney
28	HC			62	F	kidney
29	HC			53	F	kidney
30	HC			56	F	kidney
S10	TCMR	IB+IIA	i2t3v1c4d2	35	M	PBMC
S33	TCMR	ⅡB	i1t1v2	33	F	PBMC
S50	TCMR	IA+IIA	i1t2v1ptc3	26	M	PBMC
S78	TCMR	IA	i3t2	62	M	PBMC
S106	TCMR	IA	i2t2	27	M	PBMC
S158	ABMR		ptc2c4d3	52	F	PBMC
S185	TCMR	IA	i2t2	63	M	PBMC
S188	TCMR	ⅡA+IB	i3t3v1ptc2	25	M	PBMC
S281	ABMR		i1t1g2ptc2c4d3	27	M	PBMC
S332	ABMR		i3c4d3	29	M	PBMC
G18	NAR			31	F	PBMC
G44	NAR			41	M	PBMC
G75	NAR			48	M	PBMC
G76	NAR			32	F	PBMC
G84	NAR			33	M	PBMC
G102	NAR			54	M	PBMC
G132	NAR			32	F	PBMC
G205	NAR			33	M	PBMC
Sample number 1-9 and 12-22 were used in IHC; Sample number 1-11 and 23-30 were used in IF; S10-G205 were used in qpcr; S332 and G18 are P1 and C1, respectively.
